# Supplementary material for: Genome-Wide Analysis of Left Ventricular Image-Derived Phenotypes Identifies Fourteen Loci Associated With Cardiac Morphogenesis and Heart Failure Development
Source: Circulation. 2019 Sep 25;140(16):1318–30. doi: 10.1161/CIRCULATIONAHA.119.041161 (PMC6791514; doi:10.1161/CIRCULATIONAHA.119.041161)
Supplement: Supplementary file 2 [file cir-140-1318-s002.xlsx]

## Sheet: ST1
Supplementary Table 1. Cohort characteristics of the UK Biobank
	Entire cohort N = 16,923	Male N = 7,753	Female N = 9,170
Age, years	62.5 (7.5)	63.1 (7.6)	61.9 (7.3)
Male sex	7753 (45.8)	–	–
Height, cm	168.9 (9.2)	176.2 (6.6)	162.8 (6.2)
Weight, kg	75.8 (14.9)	83.8 (13.4)	69.0 (12.6)
Body mass index, kg/m2	26.5 (4.3)	27.0 (3.9)	26.0 (4.6)
Systolic Blood pressure*, mmHg	140.5 (20.1)	145.4 (18.7)	136.3 (20.2)
Diastolic Blood pressure*, mmHg	80.6 (11.2)	83.1 (10.9)	78.4 (11.0)
Heart rate, bpm	70.4 (11.5)	68.4 (11.9)	72.2 (10.9)
Smoking status
Never	10469 (62.5)	337 (4.4)	284 (3.1)
Previous	5670 (33.8)	4523 (58.8)	5946 (65.5)
Current	621 ( 3.7)	2826 (36.8)	2844 (31.3)
Regular alcohol use (≥3 times per week)	7652 (45.5)	4162 (54.0)	3490 (38.3)
Hypertension	4928 (29.1)	2750 (35.5)	2178 (23.8)
Dyslipidaemia	3999 (23.6)	2442 (31.5)	1557 (17.0)
Diabetes	798 ( 4.7)	480 (6.2)	318 (3.5)
Number (%) of CMR studies analysed by an automated algorithm	12794 (75.6)	2116 (27.3)	1617 (17.6)
Imaging centre (Stockport)	14679 (86.7)	2119 (27.3)	1234 (13.5)
UK BiLEVE array	1650 (9.8)	837 (10.8)	813 (8.9)
LVEDV, ml	147.1 (32.5)	168.2 (30.4)	129.3 (21.9)
LVESV, ml	58.9 (16.6)	69.3 (15.9)	50.2 (11.4)
LVSV, ml	88.2 (19.1)	98.9 (18.7)	79.1 (14.1)
LVEF, %	60.2 (5.1)	58.9 (4.9)	61.3 (5.1)
LVM, g	85.7 (22.1)	103.0 (18.3)	71.0 (12.3)
LVMVR, g/ml	0.58 (0.09)	0.62 (0.09)	0.55 (0.08)
Numbers are mean (standard deviation) or total number (%). *Systolic and diastolic blood pressure are adjusted for anti-hypertensive medication use by adding 15mmHg and 10mmHg, respectively. CMR, cardiovascular magnetic resonance; LVEDV, left ventricular end-diastolic volume; LVESV, left ventricular end-systolic volume; LVSV, left ventricular stroke volume; LVEF, left ventricular ejection fractio…

## Sheet: ST2
Supplementary Table 2. Conditional analysis in GCTA
UKBB CMR trait	Lead variant	Secondary variant	CHR	Position (hg19)	EA	EAF	BETA original analysis	SE original analysis	P original analysis	BETA conditional analysis	SE conditional analysis	P conditional analysis	-log10 Plead / -log10 P secondary	-log10 P secondary / -log10 P conditional
LVEDV	rs2042995	rs4894018	2	179284643	G	0.804089	0.0724785	0.0135475	8.8e-08	0.0212527	0.0112116	0.0580122	1.50779	5.70613
LVEDV	rs2042995	rs4894019	2	179284663	A	0.804019	0.0727186	0.0135473	8e-08	0.0215237	0.0112129	0.054915	1.499	5.63109
LVEDV	rs2042995	rs10188593	2	179285938	G	0.833347	0.0715137	0.0144117	7e-07	0.0249958	0.0126685	0.0484876	1.72842	4.68278
LVEDV	rs2042995	rs13411588	2	179286834	G	0.804057	0.0721739	0.0135526	1e-07	0.0206843	0.0111928	0.0646025	1.51975	5.88359
LVEDV	rs2042995	rs4894020	2	179288690	T	0.804027	0.0723829	0.01355	9.2e-08	0.0208803	0.0111854	0.0619382	1.51193	5.82448
LVEDV	rs2042995	rs145766673	2	179289249	CTTCT	0.83343	0.0720263	0.0144129	5.8e-07	0.0256046	0.0126917	0.0436515	1.70579	4.58571
LVEDV	rs2042995	rs2366603	2	179289632	A	0.803969	0.0724803	0.0135476	8.8e-08	0.020949	0.0111883	0.0611516	1.50779	5.81375
LVEDV	rs2042995	rs147038114	2	179290685	T	0.805019	0.0737862	0.0135951	5.7e-08	0.0224612	0.0112557	0.0459838	1.46854	5.41659
LVEDV	rs2042995	rs57115861	2	179290692	A	0.833516	0.0720045	0.0144137	5.9e-07	0.0255331	0.0126763	0.0439848	1.70782	4.59141
LVEDV	rs2042995	rs28773318	2	179290964	G	0.833232	0.0720608	0.0144078	5.7e-07	0.0255036	0.0126634	0.044013	1.70373	4.60339
LVEDV	rs2042995	rs3769867	2	179295843	G	0.833246	0.0720359	0.0144124	5.8e-07	0.025422	0.0126681	0.044773	1.70579	4.62316
LVEDV	rs2042995	rs6739142	2	179297824	A	0.805785	0.074286	0.0135979	4.7e-08	0.0220431	0.0111813	0.0486747	1.45175	5.58233
LVEDV	rs2042995	rs201314610	2	179303062	AAT	0.805576	0.0758283	0.0136314	2.7e-08	0.0237607	0.0112519	0.0347117	1.40557	5.18569
LVEDV	rs2042995	rs10930831	2	179303976	G	0.805804	0.0741763	0.0135991	4.9e-08	0.0219642	0.0111835	0.0495315	1.45534	5.60087
LVEDV	rs2042995	rs148683584	2	179306028	GAACA	0.832549	0.0710088	0.0144107	8.3e-07	0.0243173	0.0126739	0.0550235	1.74945	4.82823
LVEDV	rs2042995	rs2288320	2	179308502	A	0.833176	0.0719887	0.0144113	5.9e-07	0.0253565	0.0126636	0.0452513	1.70782	4.63351
LVEDV	rs2042995	rs2288321	2	179308520	G	0.90083	0.11168	0.0180496	6.1e-10	0.0458655	0.0151979	0.00254551	1.15449	3.55199
LVEDV	rs2042995	rs536663881	2	179310085	G	0.836515	0.0737468	0.0146337	4.7e-07	0.0266429	0.0129861	0.040204	1.68117	4.53376
LVEDV	rs2042995	rs2886712	2	179311529	G	0.807809	0.0733535	0.0136508	7.7e-08	0.0212311	0.0112509	0.0591526	1.4955	5.79264
LVEDV	rs2042995	rs150523431	2	179312440	G	0.805413	0.0752063	0.0136071	3.3e-08	0.0229348	0.0111826	0.0402727	1.42195	5.36311
LVEDV	rs2042995	rs3752689	2	179312613	T	0.805798	0.0740685	0.0135999	5.1e-08	0.0218309	0.0111767	0.05079	1.45881	5.63461
LVEDV	rs2042995	rs13382684	2	179313682	G	0.833162	0.0719077	0.0144118	6.1e-07	0.025255	0.0126629	0.0461075	1.7118	4.6509
LVEDV	rs2042995	rs1967327	2	179314359	G	0.833217	0.0718537	0.014413	6.2e-07	0.0251916	0.0126618	0.0466366	1.71375	4.66291
LVEDV	rs2042995	rs772512431	2	179317019	CAAA	0.831645	0.0764387	0.0145319	1.4e-07	0.0273865	0.0129276	0.034137	1.55216	4.67275
LVEDV	rs2042995	rs6753709	2	179319391	G	0.805824	0.073632	0.0135991	6.1e-08	0.0213787	0.0111767	0.055774	1.47453	5.75531
LVEDV	rs2042995	rs80082011	2	179321039	GA	0.900081	0.108877	0.0180348	1.6e-09	0.0430063	0.0151964	0.00465429	1.20946	3.77158
LVEDV	rs2042995	rs6758838	2	179321904	T	0.805828	0.0735679	0.0135985	6.3e-08	0.0213096	0.0111764	0.0565646	1.4774	5.77228
LVEDV	rs2042995	rs7600176	2	179324025	C	0.805873	0.0732945	0.0135996	7.1e-08	0.0210362	0.0111764	0.0598102	1.48813	5.84418
LVEDV	rs2042995	rs6710856	2	179327873	G	0.805844	0.0733815	0.013598	6.8e-08	0.0210912	0.0111744	0.0590994	1.48424	5.83474
LVEDV	rs2042995	rs762568072	2	179330468	TA	0.826884	0.085345	0.014259	2.2e-09	0.025635	0.0111716	0.0217528	1.22878	5.20761
LVEDV	rs2042995	rs7587593	2	179333109	A	0.806235	0.0752216	0.0136255	3.4e-08	0.0226018	0.0111601	0.0428432	1.42441	5.45897
LVEDV	rs2042995	rs1559908	2	179336347	T	0.855037	0.0847453	0.0152595	2.8e-08	0.0291261	0.012834	0.0232409	1.40851	4.62302
LVEDV	rs2042995	rs16866334	2	179336672	A	0.855043	0.0847479	0.0152597	2.8e-08	0.0291287	0.012834	0.0232286	1.40851	4.62237
LVEDV	rs2042995	rs6726043	2	179337042	G	0.827383	0.086917	0.014265	1.1e-09	0.0264569	0.0110648	0.0167989	1.18749	5.0479
LVEDV	rs2042995	rs375428456	2	179337628	GT	0.823774	0.0826572	0.0142381	6.4e-09	0.022713	0.0112078	0.0427109	1.29833	5.98324
LVEDV	rs2042995	rs11678632	2	179337644	T	0.823774	0.0826572	0.0142381	6.4e-09	0.022713	0.0112078	0.0427109	1.29833	5.98324
LVEDV	rs2042995	rs7598228	2	179339606	T	0.80689	0.0746972	0.0136346	4.3e-08	0.0218037	0.0111498	0.0505221	1.44414	5.68178
LVEDV	rs2042995	rs6704545	2	179341953	G	0.807028	0.0743303	0.0136405	5.1e-08	0.0213751	0.0111483	0.0551953	1.45881	5.79639
LVEDV	rs2042995	rs3214535	2	179344002	C	0.806965	0.0727668	0.0136658	1e-07	0.0197421	0.0111868	0.0776017	1.51975	6.30557
LVEDV	rs2042995	rs2016615	2	179347902	T	0.827873	0.0796444	0.0142457	2.3e-08	0.0189819	0.0110237	0.085083	1.39276	7.13752
LVEDV	rs2042995	rs9967820	2	179349227	T	0.856147	0.0767141	0.0153162	5.5e-07	0.0205557	0.012851	0.109699	1.6995	6.52183
LVEDV	rs2042995	rs145560289	2	179351321	T	0.875611	0.0940821	0.0162924	7.7e-09	0.0267447	0.0128775	0.0378141	1.31118	5.70431
LVEDV	rs2042995	rs145724082	2	179352140	CTTTTTTTCT	0.876323	0.094209	0.0163326	8e-09	0.0268553	0.0129066	0.0374572	1.31387	5.67621
LVEDV	rs2042995	rs7588593	2	179352450	T	0.876102	0.0956131	0.016313	4.6e-09	0.0282256	0.0128582	0.0281535	1.27599	5.37724
LVEDV	rs2042995	rs7577862	2	179352857	G	0.876102	0.0956322	0.0163137	4.6e-09	0.0282447	0.0128582	0.0280472	1.27599	5.37155
LVEDV	rs2042995	rs33998881	2	179357251	A	0.856228	0.0775394	0.0153325	4.3e-07	0.0213867	0.0128555	0.0961876	1.67097	6.26084
LVEDV	rs2042995	rs60488846	2	179357842	C	0.876105	0.095464	0.016321	4.9e-09	0.0280636	0.0128599	0.0290908	1.28021	5.40917
LVEDV	rs2042995	rs16866342	2	179357938	C	0.828385	0.0812112	0.0142762	1.3e-08	0.0203363	0.0110307	0.0652386	1.349	6.65212
LVEDV	rs2042995	rs2303536	2	179358665	A	0.855784	0.0779886	0.0153159	3.5e-07	0.0217782	0.0128282	0.0895691	1.64783	6.16117
LVEDV	rs2042995	rs3769866	2	179361205	C	0.827944	0.0819701	0.0142699	9.2e-09	0.021069	0.0110251	0.0560056	1.32379	6.41989
LVEDV	rs2042995	rs3835921	2	179361241	T	0.827837	0.0805719	0.0142783	1.7e-08	0.0196608	0.0110607	0.0754791	1.36923	6.92366
LVEDV	rs2042995	rs7602597	2	179361569	T	0.819905	0.0781163	0.0140837	2.9e-08	0.0188258	0.0111225	0.0905326	1.41136	7.2255
LVEDV	rs2042995	rs967507	2	179367086	A	0.854077	0.0999795	0.0152876	6.2e-11	0.0293162	0.0111841	0.00876143	1.04219	4.96135
LVEDV	rs2042995	rs62176138	2	179367535	G	0.86644	0.0992354	0.016376	1.4e-09	0.0285468	0.0148407	0.0544113	1.20154	7.00292
LVEDV	rs2042995	rs16866352	2	179368380	G	0.901956	0.109691	0.0181647	1.6e-09	0.042461	0.0152928	0.00549433	1.20946	3.89184
LVEDV	rs2042995	rs3731754	2	179368916	C	0.83387	0.0847257	0.0144762	4.8e-09	0.024106	0.0114241	0.0348502	1.27883	5.7064
LVEDV	rs2042995	rs8179648	2	179377280	G	0.865338	0.0840231	0.0158628	1.2e-07	0.0252711	0.0133942	0.0591977	1.53714	5.63725
LVEDV	rs2042995	rs12615347	2	179378548	G	0.864237	0.0849841	0.0158109	7.7e-08	0.026334	0.0133474	0.0484982	1.4955	5.4125
LVEDV	rs2042995	rs16866358	2	179380096	A	0.868006	0.0933342	0.0159039	4.4e-09	0.0171234	0.0112694	0.128648	1.27305	9.38309
LVEDV	rs2042995	rs13029629	2	179380165	A	0.868049	0.0939414	0.0159066	3.5e-09	0.0176795	0.0112665	0.1166	1.25808	9.06024
LVEDV	rs2042995	rs6735077	2	179381323	T	0.794423	0.0817869	0.0133385	8.7e-10	-0.000509738	0.00528051	0.923098	1.17414	260.717
LVEDV	rs2042995	rs6723399	2	179381715	G	0.824869	0.0865392	0.0141524	9.7e-10	0.00742421	0.00790027	0.34735	1.1803	19.6267
LVEDV	rs2042995	rs12618265	2	179382809	T	0.867724	0.092947	0.0158714	4.7e-09	0.0166704	0.0111945	0.136444	1.27743	9.62713
LVEDV	rs2042995	rs957875	2	179384417	T	0.793942	0.0802796	0.0133156	1.7e-09	-0.00203262	0.00516239	0.693775	1.21309	55.2304
LVEDV	rs2042995	rs16866365	2	179385852	A	0.867542	0.0944908	0.0158809	2.7e-09	0.0180419	0.0111872	0.106802	1.24154	8.82073
LVEDV	rs2042995	rs13034990	2	179386240	A	0.867102	0.0945116	0.0158229	2.3e-09	0.0182489	0.0110459	0.0985162	1.23153	8.58255
LVEDV	rs2042995	rs66732387	2	179388027	TCTGA	0.862776	0.0932323	0.0156541	2.6e-09	0.0163144	0.0106562	0.125775	1.23917	9.53462
LVEDV	rs2042995	rs7597154	2	179388490	G	0.861848	0.0955329	0.0155681	8.4e-10	0.0186685	0.0105482	0.0767574	1.17217	8.14054
LVEDV	rs2042995	rs13005601	2	179388657	G	0.861847	0.0955202	0.0155679	8.5e-10	0.0186558	0.0105482	0.0769583	1.17283	8.14422
LVEDV	rs2042995	rs16866369	2	179388994	A	0.861845	0.0955263	0.0155673	8.4e-10	0.0186619	0.0105482	0.0768617	1.17217	8.14485
LVEDV	rs2042995	rs199710817	2	179389578	TG	0.864077	0.0952204	0.0157316	1.4e-09	0.0185064	0.0108261	0.0873718	1.20154	8.36353
LVEDV	rs2042995	rs6755784	2	179389742	G	0.819145	0.0885528	0.0139782	2.4e-10	0.00862748	0.0072647	0.234995	1.10587	15.2952
LVEDV	rs2042995	rs16866373	2	179392080	A	0.862335	0.0937334	0.0155932	1.8e-09	0.0168575	0.0105764	0.110965	1.21654	9.15857
LVEDV	rs2042995	rs3813250	2	179395958	T	0.785963	0.0809973	0.0131029	6.3e-10	-0.000969348	0.00463663	0.834399	1.15625	117.018
LVEDV	rs2042995	rs3829748	2	179396354	G	0.861939	0.0941224	0.0155442	1.4e-09	0.0173044	0.0105037	0.0994647	1.20154	8.83328
LVEDV	rs2042995	rs3829747	2	179397561	C	0.862382	0.0934752	0.0155802	2e-09	0.0165659	0.0105425	0.116102	1.22293	9.30212
LVEDV	rs2042995	rs2857265	2	179398823	G	0.861554	0.0933006	0.0155254	1.9e-09	0.0167695	0.010523	0.111024	1.21981	9.13618
LVEDV	rs2042995	rs2303539	2	179403593	G	0.862335	0.0927263	0.0155816	2.7e-09	0.0158168	0.0105464	0.133685	1.24154	9.80486
LVEDV	rs2042995	rs2288325	2	179404786	A	0.861781	0.0941511	0.0155435	1.4e-09	0.0172573	0.010497	0.10017	1.20154	8.86041
LVEDV	rs2042995	rs3820978	2	179405807	A	0.786154	0.0805184	0.0131072	8.1e-10	-0.00151384	0.00462476	0.743415	1.17013	70.6035
LVEDV	rs2042995	rs3731751	2	179405885	T	0.862216	0.0940704	0.0155772	1.6e-09	0.0171285	0.0105327	0.103904	1.20946	8.94465
LVEDV	rs2042995	rs3731750	2	179406003	C	0.788868	0.0811932	0.0131846	7.4e-10	-0.00196873	0.00438293	0.653301	1.1651	49.3858
LVEDV	rs2042995	rs3731749	2	179406191	C	0.862057	0.0921506	0.0155668	3.2e-09	0.0154348	0.0105545	0.143633	1.25232	10.08
LVEDV	rs2042995	rs2288327	2	179411665	A	0.842355	0.0902468	0.0147119	8.6e-10	0.0126744	0.00907686	0.16261	1.17349	11.492
LVEDV	rs2042995	rs3731748	2	179413110	G	0.861879	0.0933244	0.0155463	1.9e-09	0.016483	0.0105031	0.116569	1.21981	9.34336
LVEDV	rs2042995	rs890578	2	179414633	C	0.842441	0.0891015	0.014716	1.4e-09	0.0114751	0.00907183	0.205902	1.20154	12.9001
LVEDV	rs2042995	rs3731747	2	179421186	A	0.788721	0.0734188	0.0132791	3.2e-08	0.00557846	0.00873367	0.522998	1.41941	26.6247
LVEDV	rs2042995	rs35504893	2	179421294	C	0.81779	0.0859734	0.0138839	5.9e-10	0.00707942	0.00733888	0.334722	1.15268	19.4169
LVEDV	rs2042995	rs16866397	2	179421470	T	0.861595	0.0944748	0.015532	1.2e-09	0.0175949	0.0104786	0.0931271	1.19252	8.65323
LVEDV	rs2042995	rs9808377	2	179421694	A	0.788564	0.0815062	0.0131714	6.1e-10	-0.00151791	0.00440197	0.730225	1.15449	67.4853
LVEDV	rs2042995	rs2366751	2	179427186	A	0.786022	0.0801605	0.0131009	9.4e-10	-0.00181017	0.00462947	0.695789	1.17851	57.3053
LVEDV	rs2042995	rs3829746	2	179427536	T	0.785786	0.0801594	0.0130973	9.3e-10	-0.00180336	0.00462232	0.696432	1.17791	57.4812
LVEDV	rs2042995	rs3731746	2	179430997	G	0.842524	0.0881346	0.0147131	2.1e-09	0.010556	0.00907604	0.244804	1.22592	14.1984
LVEDV	rs2042995	rs744426	2	179436020	G	0.8625	0.091	0.0155837	5.2e-09	0.0142116	0.0105678	0.178688	1.2842	11.0763
LVEDV	rs2042995	rs3769864	2	179443217	T	0.78527	0.0804383	0.013094	8.1e-10	-0.00163128	0.0045726	0.721278	1.17013	64.0711
LVEDV	rs2042995	rs2288571	2	179444137	A	0.841312	0.0922153	0.0146822	3.4e-10	0.0146603	0.0090295	0.104462	1.12354	9.6515
LVEDV	rs2042995	rs2303838	2	179444939	C	0.83354	0.0907104	0.0144119	3.1e-10	0.0120421	0.00834853	0.149182	1.1188	11.5077
LVEDV	rs2042995	rs4894029	2	179447848	T	0.784811	0.0811063	0.0130828	5.7e-10	-0.00084755	0.0045843	0.853322	1.15081	134.192
LVEDV	rs2042995	rs16866400	2	179448911	G	0.810305	0.0881687	0.0137039	1.2e-10	0.00718094	0.00642821	0.263952	1.07232	17.15
LVEDV	rs2042995	rs2042996	2	179451420	G	0.788239	0.08103	0.0131624	7.5e-10	-0.00232761	0.00422956	0.582101	1.16585	38.8293
LVEDV	rs2042995	rs1007025	2	179451660	A	0.860938	0.0959092	0.0155089	6.2e-10	0.018886	0.0104194	0.0698974	1.15538	7.96824
LVEDV	rs2042995	rs1560221	2	179454394	A	0.784368	0.0808469	0.013069	6.2e-10	-0.00121172	0.00450172	0.7878	1.15538	88.8902
LVEDV	rs2042995	rs2163009	2	179455207	T	0.784249	0.0800288	0.0130639	9e-10	-0.00210409	0.00445585	0.636778	1.17605	46.149
LVEDV	rs2042995	rs16866406	2	179457147	G	0.862116	0.0945709	0.0155647	1.2e-09	0.0175142	0.0104949	0.0951513	1.19252	8.73233
LVEDV	rs2042995	rs2288569	2	179458591	C	0.862027	0.0934631	0.0155544	1.9e-09	0.0166008	0.0105118	0.114277	1.21981	9.25782
LVEDV	rs2042995	rs796898554	2	179460012	GA	0.861272	0.0958199	0.0155584	7.3e-10	0.0188388	0.0105741	0.0748162	1.16435	8.11425
LVEDV	rs2042995	rs6712785	2	179462142	A	0.784716	0.0809897	0.0130742	5.8e-10	-0.0012509	0.00445429	0.77884	1.15176	85.0891
LVEDV	rs2042995	rs1001238	2	179464527	T	0.784249	0.0818033	0.0130684	3.9e-10	-0.000402008	0.00443907	0.927841	1.13066	289.27
LVEDV	rs2042995	rs13009158	2	179464954	G	0.861745	0.0960024	0.0155406	6.5e-10	0.0189256	0.010483	0.0710184	1.15796	7.99831
LVEDV	rs2042995	rs777900475	2	179477332	AT	0.791049	0.0848185	0.0133117	1.9e-10	0.000484475	0.00459708	0.916068	1.09433	255.337
LVEDV	rs2042995	rs12614435	2	179489726	A	0.842955	0.0930927	0.0147588	2.8e-10	0.0139147	0.00885615	0.116139	1.11362	10.2167
LVEDV	rs2042995	rs12988307	2	179490478	T	0.809389	0.0896147	0.0136844	5.8e-11	0.00766642	0.00612471	0.210672	1.03924	15.1341
LVEDV	rs2042995	rs16866418	2	179490954	C	0.833661	0.0905756	0.0144345	3.5e-10	0.0110771	0.00829564	0.181782	1.12504	12.7705
LVEDV	rs2042995	rs78619854	2	179506414	A	0.939578	0.119124	0.0231811	2.8e-07	0.0477562	0.0211926	0.0242313	1.62346	4.05592
LVEDV	rs2042995	rs2562845	2	179514433	T	0.807738	0.086855	0.0136326	1.9e-10	0.00558981	0.00621503	0.368439	1.09433	22.4181
LVEDV	rs2042995	rs1429094	2	179515774	A	0.839819	0.0895379	0.0146343	9.5e-10	0.0119353	0.00895932	0.182808	1.17911	12.2252
LVEDV	rs2042995	rs12998857	2	179533609	A	0.839791	0.0838005	0.0147055	1.2e-08	0.00398479	0.00867414	0.645956	1.34308	41.7331
LVEDV	rs2042995	rs71023451	2	179541402	A	0.815529	0.0813677	0.0138903	4.7e-09	-0.00122759	0.00646936	0.849501	1.27743	117.566
LVEDV	rs2042995	rs62178972	2	179541612	C	0.846236	0.089263	0.014889	2e-09	0.0100496	0.00911154	0.270049	1.22293	15.3001
LVEDV	rs2042995	rs35112591	2	179543217	C	0.845685	0.0900568	0.0148668	1.4e-09	0.0108027	0.00906955	0.233615	1.20154	14.0204
LVEDV	rs2042995	rs2303828	2	179547860	A	0.834163	0.0894403	0.0144478	6e-10	0.00891347	0.00802963	0.266968	1.15359	16.0788
LVEDV	rs2042995	rs200646020	2	179548954	T	0.904587	0.101289	0.0200781	4.5e-07	0.0267343	0.0216565	0.217028	1.67617	9.56585
LVEDV	rs2042995	rs62178975	2	179551083	G	0.844513	0.0914653	0.0148108	6.6e-10	0.0120029	0.00891961	0.178408	1.1588	12.2637
LVEDV	rs2042995	rs2255167	2	179558282	T	0.811575	0.0877562	0.013735	1.7e-10	0.00479964	0.00592214	0.417677	1.08892	25.7663
LVEDV	rs2042995	rs6755456	2	179562140	T	0.833233	0.0937114	0.0143853	7.3e-11	0.0131985	0.00791333	0.0953403	1.04948	9.93087
LVEDV	rs2042995	rs72648998	2	179575511	C	0.936141	0.118539	0.0220535	7.7e-08	0.046971	0.0193444	0.0151762	1.4955	3.91102
LVEDV	rs2042995	rs12997957	2	179576401	C	0.846032	0.0906486	0.0148862	1.1e-09	0.0160134	0.00989319	0.105528	1.18749	9.17296
LVEDV	rs2042995	rs2742331	2	179576596	A	0.797853	0.0819727	0.0133967	9.4e-10	0.00370166	0.0065443	0.571644	1.17851	37.1668
LVEDV	rs2042995	rs2562839	2	179578730	G	0.797754	0.0834086	0.0133936	4.7e-10	0.00518227	0.00653875	0.428041	1.14048	25.3122
LVEDV	rs2042995	rs12693164	2	179579093	T	0.845626	0.0910586	0.0148676	9.1e-10	0.0164476	0.00985602	0.095159	1.17668	8.85023
LVEDV	rs2042995	rs2562838	2	179579212	T	0.797536	0.0824796	0.0133849	7.2e-10	0.00421126	0.00650931	0.517658	1.16359	31.9722
LVEDV	rs2042995	rs2562836	2	179579822	T	0.797683	0.0830743	0.0133943	5.6e-10	0.00480469	0.00653401	0.462136	1.14986	27.5984
LVEDV	rs2042995	rs12622914	2	179580093	A	0.845285	0.0929105	0.0148511	3.9e-10	0.0182503	0.00982694	0.0632868	1.13066	7.84937
LVEDV	rs2042995	rs2562834	2	179580583	T	0.822293	0.0902694	0.014065	1.4e-10	0.0129325	0.0080394	0.107695	1.0796	10.1817
LVEDV	rs2042995	rs62178977	2	179582162	C	0.845548	0.0892926	0.0148643	1.9e-09	0.0149851	0.00990701	0.130389	1.21981	9.8572
LVEDV	rs2042995	rs13390491	2	179582327	C	0.845449	0.0905549	0.0148671	1.1e-09	0.0163919	0.00993118	0.0988314	1.18749	8.91311
LVEDV	rs2042995	rs2627043	2	179582537	G	0.797459	0.081434	0.0133986	1.2e-09	0.00352097	0.00663291	0.595534	1.19252	39.6316
LVEDV	rs2042995	rs6750145	2	179582605	A	0.844363	0.0895503	0.0148172	1.5e-09	0.0151474	0.00982577	0.123172	1.20562	9.70206
LVEDV	rs2042995	rs62178978	2	179583398	T	0.844096	0.0878796	0.0147992	2.9e-09	0.01351	0.00979909	0.167987	1.24605	11.0202
LVEDV	rs2042995	rs16866465	2	179583496	T	0.845183	0.0894256	0.0148413	1.7e-09	0.0151885	0.00987983	0.124215	1.21309	9.68128
LVEDV	rs2042995	rs2562830	2	179585393	A	0.797322	0.0794427	0.0133796	2.9e-09	0.00144954	0.00657879	0.82561	1.24605	102.585
LVEDV	rs2042995	rs12693166	2	179587130	C	0.845242	0.0904983	0.0148459	1.1e-09	0.0162367	0.00988253	0.100388	1.18749	8.9737
LVEDV	rs2042995	rs2742327	2	179587687	T	0.796573	0.0807665	0.0133622	1.5e-09	0.00267676	0.00651489	0.68117	1.20562	52.9187
LVEDV	rs2042995	rs2129110	2	179591055	A	0.85173	0.0880584	0.0151199	5.7e-09	0.0146291	0.0104412	0.161186	1.29041	10.4004
LVEDV	rs2042995	rs562464719	2	179591260	C	0.844083	0.0870508	0.0148304	4.4e-09	0.0133291	0.00994473	0.180143	1.27305	11.2261
LVEDV	rs2042995	rs17076	2	179595117	C	0.821505	0.0841835	0.0140341	2e-09	0.0077571	0.0081959	0.343914	1.22293	18.766
LVEDV	rs2042995	rs746578	2	179605180	C	0.867592	0.0863379	0.0158809	5.4e-08	0.016513	0.023664	0.485296	1.46379	23.1457
LVEDV	rs2042995	rs11893580	2	179609245	A	0.867462	0.0868803	0.0158776	4.5e-08	0.0159517	0.0119169	0.180709	1.44802	9.88774
LVEDV	rs2042995	rs1484116	2	179618462	C	0.200408	-0.0775639	0.0134472	8e-09	-0.000489523	0.00700083	0.944255	1.31387	325.037
LVEDV	rs2042995	rs1484118	2	179619958	C	0.867815	0.0876485	0.0158898	3.5e-08	0.0166571	0.0119233	0.162408	1.42682	9.44515
LVEDV	rs2042995	rs4894042	2	179628362	G	0.132076	-0.0870187	0.0159102	4.5e-08	-0.0160279	0.0119527	0.179938	1.44802	9.86309
LVEDV	rs2042995	rs12693167	2	179628517	G	0.867994	0.0870324	0.0159104	4.5e-08	0.016044	0.0119541	0.179553	1.44802	9.85078
LVEDV	rs2042995	rs1484119	2	179628680	G	0.199884	-0.0766501	0.0134634	1.2e-08	0.000324314	0.00705415	0.96333	1.34308	488.189
LVEDV	rs2042995	rs4894044	2	179632133	A	0.132001	-0.0871946	0.0159152	4.3e-08	-0.0161693	0.0119547	0.176202	1.44414	9.77008
LVEDV	rs2042995	rs2291313	2	179632710	T	0.199361	-0.0775834	0.0134771	8.6e-09	-0.00066706	0.00709851	0.925132	1.31898	238.65
LVEDV	rs2042995	rs4471922	2	179633298	G	0.198878	-0.076235	0.0134896	1.6e-08	0.000550691	0.00715089	0.938615	1.3646	283.358
LVEDV	rs2042995	rs10497520	2	179644855	T	0.129314	-0.0791433	0.0160128	7.7e-07	-0.0120264	0.0125184	0.336702	1.74013	12.9317
LVEDV	rs2042995	rs3835920	2	179649925	GA	0.94247	0.134511	0.0230953	5.7e-09	0.0657111	0.0207441	0.00153645	1.29041	2.93022
LVEDV	rs2042995	rs10184892	2	179656482	G	0.937737	0.114831	0.0222612	2.5e-07	0.0554248	0.02049	0.00683124	1.61136	3.04875
LVEDV	rs2042995	rs16866538	2	179659912	G	0.946247	0.141939	0.0238342	2.6e-09	0.0722476	0.0215	0.000778442	1.23917	2.76155
LVEDV	rs2042995	rs13420249	2	179665823	C	0.94586	0.140664	0.0237704	3.3e-09	0.0712299	0.0214653	0.000905422	1.25429	2.78708
LVEDV	rs2042995	rs111692972	2	179669931	C	0.942264	0.136471	0.023081	3.4e-09	0.0681336	0.0207932	0.0010502	1.25621	2.843
LVEDV	rs2042995	rs12622500	2	179713329	C	0.949269	0.144966	0.0247202	4.5e-09	0.0816544	0.0230535	0.000397187	1.27453	2.45421
LVEDV	rs2042995	rs113842328	2	179714605	GAATT	0.941834	0.126331	0.0231537	4.9e-08	0.0622932	0.0212602	0.00338921	1.45534	2.95955
LVEDV	rs2042995	rs55807016	2	179716856	G	0.941999	0.128942	0.0231299	2.5e-08	0.0649847	0.0211551	0.00212756	1.39939	2.84496
LVEDV	rs2042995	rs76580576	2	179721931	A	0.942196	0.127497	0.0231464	3.6e-08	0.0636069	0.0211699	0.00265941	1.42917	2.89052
LVEDV	rs2042995	rs73973171	2	179722521	A	0.941911	0.128947	0.0230956	2.4e-08	0.0650701	0.0211221	0.00206536	1.39614	2.83791
LVEDV	rs2042995	rs80182096	2	179726125	G	0.941923	0.128895	0.0230883	2.4e-08	0.0650655	0.0211197	0.00206446	1.39614	2.83771
LVEDV	rs2042995	rs12619308	2	179729270	G	0.941817	0.129832	0.0230971	1.9e-08	0.0661809	0.0211628	0.0017646	1.37779	2.80431
LVEDV	rs2042995	rs73973173	2	179730268	A	0.942609	0.12702	0.0232218	4.5e-08	0.0633877	0.0212968	0.00291661	1.44802	2.898
LVEDV	rs2042995	rs75886803	2	179740338	A	0.943363	0.128281	0.0233307	3.8e-08	0.0652185	0.0214097	0.00231741	1.43369	2.81602
LVEDV	rs2042995	rs6752756	2	179741105	C	0.943262	0.12576	0.023334	7.1e-08	0.0630433	0.0214336	0.00326808	1.48813	2.87594
LVEDV	rs2042995	rs60105920	2	179747968	G	0.943395	0.127781	0.0233361	4.4e-08	0.0647197	0.0214152	0.00250993	1.4461	2.82907
LVEDV	rs2042995	rs73973181	2	179752984	T	0.943124	0.12873	0.0233521	3.5e-08	0.0658635	0.0215314	0.00222114	1.42682	2.80993
LVEDV	rs2042995	rs1873164	2	179753549	G	0.195621	-0.0714982	0.0135877	1.4e-07	-0.0544811	0.0134383	5.03154e-05	1.55216	1.59455
LVEDV	rs2042995	rs1873163	2	179753695	C	0.943042	0.127996	0.0233391	4.2e-08	0.0652409	0.0215659	0.00248483	1.44214	2.83209
LVEDV	rs2042995	rs6755035	2	179753954	A	0.943043	0.127781	0.0233414	4.4e-08	0.0650295	0.0215605	0.00256016	1.4461	2.83847
LVEDV	rs2042995	rs6747402	2	179759434	G	0.511975	-0.055569	0.0108056	2.7e-07	-0.0526362	0.0108404	1.20037e-06	1.61956	1.10944
LVEDV	rs2042995	rs6750760	2	179759810	G	0.372941	-0.0567297	0.0111621	3.7e-07	-0.0450733	0.0110766	4.71663e-05	1.65401	1.48665
LVEDV	rs2042995	rs4894062	2	179761990	G	0.513446	-0.0557207	0.0107864	2.4e-07	-0.0518446	0.0108023	1.59127e-06	1.60704	1.14169
LVEDV	rs2042995	rs1489490	2	179764484	T	0.512703	-0.0543882	0.0107883	4.6e-07	-0.0517773	0.0108172	1.69663e-06	1.67869	1.09823
LVEDV	rs2042995	rs7562602	2	179765674	T	0.374387	-0.0556479	0.0111423	5.9e-07	-0.044178	0.0110487	6.37506e-05	1.70782	1.48472
LVEDV	rs2042995	rs7602042	2	179766048	G	0.374451	-0.0558401	0.0111399	5.4e-07	-0.044363	0.0110463	5.91666e-05	1.69734	1.48243
LVEDV	rs2042995	rs955738	2	179775152	T	0.514825	-0.0530617	0.0108171	9.3e-07	-0.0500034	0.0108705	4.22689e-06	1.76378	1.12236
LVEDV	rs2042995	rs6724114	2	179778417	C	0.371131	-0.0549275	0.0111892	9.2e-07	-0.0439232	0.0111442	8.10292e-05	1.76241	1.47536
LVEDV	rs2042995	rs1489487	2	179778444	G	0.37109	-0.0548709	0.0111906	9.4e-07	-0.0438652	0.0111466	8.30931e-05	1.76514	1.47702
LVEDV	rs2042995	rs12990128	2	179780855	C	0.371286	-0.0548206	0.0111867	9.6e-07	-0.0438204	0.0111329	8.28105e-05	1.76782	1.47424
LVEDV	rs2042995	rs147025433	2	179785422	TAC	0.336609	-0.0688126	0.0119859	9.4e-09	-0.0572989	0.0127167	6.61232e-06	1.32533	1.5497
LVEDV	rs2042995	rs2130220	2	179787062	G	0.627367	0.0557431	0.0111986	6.4e-07	0.0447325	0.0111571	6.08941e-05	1.71756	1.46932
LVEDV	rs7071853	rs2014999	10	121287641	C	0.73745	-0.0608889	0.0122179	6.2e-07	-0.0149773	0.00945055	0.113011	1.35462	6.55586
LVEDV	rs7071853	rs17098973	10	121288501	G	0.734161	-0.0618991	0.0121544	3.5e-07	-0.0153422	0.00924552	0.0970314	1.30251	6.37253
LVEDV	rs7071853	rs11199000	10	121288885	G	0.734131	-0.0620752	0.0121599	3.3e-07	-0.0155372	0.00925608	0.093231	1.29738	6.29002
LVEDV	rs7071853	rs10886508	10	121292897	G	0.7387	-0.0661624	0.0122726	7e-08	-0.0179933	0.00925731	0.0519339	1.17527	5.56997
LVEDV	rs7071853	rs9732576	10	121294035	G	0.715103	-0.0598286	0.0119693	5.8e-07	-0.0154871	0.0094469	0.101133	1.34833	6.26724
LVEDV	rs7071853	rs9732577	10	121294198	C	0.714762	-0.0606917	0.0119688	4e-07	-0.016376	0.00945144	0.083159	1.31432	5.92352
LVEDV	rs7071853	rs10787979	10	121307837	G	0.273363	0.0655969	0.0122228	8e-08	0.00503973	0.00696227	0.46915	1.18487	21.5916
LVEDV	rs7071853	rs2917934	10	121310068	T	0.302004	0.0617905	0.0117486	1.4e-07	0.00771517	0.00749156	0.303081	1.22689	13.2202
LVEDV	rs7071853	rs2917939	10	121313621	G	0.669401	-0.0610401	0.0114116	8.8e-08	-0.00839393	0.00714101	0.239813	1.19182	11.3775
LVEDV	rs7071853	rs10787980	10	121314170	C	0.670197	-0.0614727	0.0114163	7.3e-08	-0.00900629	0.00719143	0.210437	1.17827	10.5435
LVEDV	rs7071853	rs4752328	10	121315856	A	0.674906	-0.0604572	0.0114669	1.3e-07	-0.0081748	0.0073028	0.262967	1.22115	11.8705
LVEDV	rs7071853	rs2917928	10	121315890	A	0.669298	-0.0612907	0.0114118	7.8e-08	-0.00868271	0.0071499	0.224602	1.18304	10.9591
LVEDV	rs7071853	rs10749324	10	121316744	C	0.330706	0.0613407	0.0114122	7.7e-08	0.00873371	0.00715078	0.221948	1.18211	10.8811
LVEDV	rs7071853	rs544914909	10	121318427	A	0.844698	-0.0779261	0.0149514	1.9e-07	-0.00966508	0.00957937	0.313	1.2511	13.3238
LVEDV	rs7071853	rs6585553	10	121318515	G	0.674833	-0.0611167	0.0114912	1e-07	-0.00876418	0.00734044	0.232494	1.20128	11.0482
LVEDV	rs7071853	rs7911359	10	121318579	C	0.67461	-0.0609653	0.0114881	1.1e-07	-0.00864728	0.00734181	0.238871	1.20842	11.1904
LVEDV	rs7071853	rs4636576	10	121319048	T	0.669086	-0.0623839	0.011443	5e-08	-0.00968346	0.00720705	0.179075	1.15175	9.77426
LVEDV	rs7071853	rs142644550	10	121319695	A	0.666869	-0.0613618	0.0114468	8.3e-08	-0.00885552	0.00728909	0.224404	1.18755	10.911
LVEDV	rs7071853	rs2917925	10	121321322	T	0.669602	-0.0614692	0.0114194	7.3e-08	-0.00878747	0.00714561	0.218782	1.17827	10.8133
LVEDV	rs7071853	rs796353611	10	121321424	C	0.676103	-0.0611281	0.0116034	1.4e-07	-0.00840848	0.00756832	0.266564	1.22689	11.9364
LVEDV	rs7071853	rs4752329	10	121322343	C	0.840803	-0.0745432	0.0147474	4.3e-07	-0.00608163	0.00917531	0.507443	1.3208	21.6098
LVEDV	rs7071853	rs4751741	10	121322445	A	0.669748	-0.0613476	0.0114231	7.9e-08	-0.00867147	0.00715329	0.225422	1.18396	10.9773
LVEDV	rs7071853	rs10886513	10	121323173	T	0.66964	-0.0613868	0.0114232	7.7e-08	-0.00873053	0.00715705	0.222522	1.18211	10.8998
LVEDV	rs7071853	rs11199019	10	121323204	A	0.404785	0.0579614	0.01093	1.1e-07	0.0150006	0.00817995	0.0666801	1.20842	5.91716
LVEDV	rs7071853	rs4752331	10	121323976	A	0.659296	-0.0577877	0.0113756	3.8e-07	-0.00773886	0.00761647	0.309596	1.30976	12.6083
LVEDV	rs7071853	rs10787981	10	121324768	A	0.654023	-0.0589516	0.0113345	2e-07	-0.00845028	0.00747434	0.258235	1.25526	11.3931
LVEDV	rs7071853	rs10787982	10	121324883	C	0.654026	-0.0589586	0.0113345	2e-07	-0.00845728	0.00747433	0.257841	1.25526	11.3803
LVEDV	rs7071853	rs9421351	10	121324896	T	0.654026	-0.0589596	0.0113345	2e-07	-0.00845828	0.00747433	0.257784	1.25526	11.3784
LVEDV	rs7071853	rs10534611	10	121326116	CTT	0.75545	-0.0682258	0.0125559	5.5e-08	0.00138836	0.00436144	0.750237	1.15831	58.1695
LVEDV	rs7071853	rs9421352	10	121327184	A	0.755311	-0.0696731	0.0125351	2.7e-08	-0.000166629	0.00430193	0.969103	1.11102	555.29
LVEDV	rs7071853	rs72840733	10	121327403	C	0.420531	0.0560649	0.0108708	2.5e-07	0.0147861	0.00835732	0.0768547	1.27368	5.92469
LVEDV	rs7071853	rs2917941	10	121328421	A	0.653899	-0.0590466	0.0113326	1.9e-07	-0.00853118	0.00747015	0.253439	1.2511	11.2749
LVEDV	rs7071853	rs3009877	10	121328495	G	0.654282	-0.0592919	0.0113415	1.7e-07	-0.00867883	0.00746757	0.245154	1.24217	11.0874
LVEDV	rs7071853	rs75611822	10	121329179	ACT	0.765926	-0.066841	0.0128657	2e-07	-0.0210601	0.0103939	0.0427447	1.25526	4.89291
LVEDV	rs7071853	rs552257107	10	121332566	CA	0.749912	-0.0643196	0.0128826	6e-07	-0.0154875	0.0104789	0.139416	1.35152	7.27117
LVEDV	rs7071853	rs74230546	10	121332888	A	0.783612	-0.0688729	0.0133027	2.3e-07	-0.0254827	0.0113921	0.0252945	1.26674	4.15678
LVEDV	rs7071853	rs3009879	10	121338507	C	0.582056	-0.0534446	0.0108936	9.3e-07	-0.0121035	0.0083848	0.148877	1.39417	7.29173
LVEDV	rs7071853	rs7098960	10	121338702	G	0.774282	-0.0637935	0.0129645	8.6e-07	-0.0199261	0.0106628	0.0616571	1.38635	5.01274
LVEDV	rs7071853	rs4752335	10	121340908	A	0.773558	-0.0639488	0.0129479	7.9e-07	-0.020254	0.0106656	0.0575632	1.37798	4.92184
LVEDV	rs7071853	rs3816145	10	121347329	T	0.774616	-0.0638469	0.0129664	8.5e-07	-0.0199404	0.0106582	0.0613588	1.38519	5.00822
LVEDV	rs7071853	rs146020828	10	121347839	TTTTC	0.232455	0.0685384	0.0128482	9.6e-08	0.0244297	0.010512	0.0201267	1.19824	4.13726
LVEDV	rs7071853	rs4751742	10	121349237	G	0.578824	-0.0545004	0.0108829	5.5e-07	-0.0134598	0.00842016	0.109926	1.34336	6.52794
LVEDV	rs7071853	rs7919868	10	121356382	C	0.773611	-0.0647013	0.0129352	5.7e-07	-0.0213634	0.0106526	0.0449142	1.3467	4.63346
LVEDV	rs7071853	rs2420637	10	121356658	G	0.773471	-0.0641994	0.0129279	6.8e-07	-0.0209059	0.0106489	0.049622	1.36343	4.72849
LVEDV	rs7071853	rs12217200	10	121357196	A	0.773197	-0.0635236	0.012916	8.7e-07	-0.0201978	0.0106323	0.0574768	1.3875	4.88549
LVEDV	rs7071853	rs11199037	10	121357825	G	0.773347	-0.0641005	0.0129267	7.1e-07	-0.0207228	0.0106382	0.0514193	1.36759	4.77063
LVEDV	rs7071853	rs557021448	10	121360157	A	0.784169	-0.0656801	0.0131691	6.1e-07	-0.0197866	0.0106664	0.063591	1.35308	5.19359
LVEDV	rs7071853	rs7478438	10	121360316	T	0.226478	0.064538	0.0129385	6.1e-07	0.0212458	0.010682	0.0467087	1.35308	4.67057
LVEDV	rs7071853	rs11199038	10	121361181	C	0.421776	0.0548654	0.0108878	4.7e-07	0.0141	0.00845381	0.0953369	1.32887	6.19933
LVEDV	rs7071853	rs11199039	10	121361770	C	0.773558	-0.0644978	0.0129416	6.2e-07	-0.0212357	0.0106933	0.0470468	1.35462	4.67627
LVEDV	rs7071853	rs12569630	10	121362660	A	0.421751	0.0549223	0.0108904	4.6e-07	0.0141746	0.0084629	0.0939519	1.32691	6.17007
LVEDV	rs7071853	rs10718041	10	121363023	AT	0.609089	-0.0604643	0.011318	9.2e-08	-0.0160898	0.00895262	0.0723011	1.19509	6.16749
LVEDV	rs7071853	rs61874738	10	121367233	G	0.490471	-0.0577648	0.0108375	9.8e-08	-0.0240805	0.0092483	0.00922045	1.19977	3.4437
LVEDV	rs7071853	rs11199043	10	121367249	A	0.524521	-0.0599919	0.0110192	5.2e-08	-0.0263733	0.00971212	0.00661746	1.15444	3.34234
LVEDV	rs7071853	rs10886520	10	121367444	A	0.493663	-0.0555533	0.0108269	2.9e-07	-0.0228022	0.00932334	0.0144567	1.28624	3.55318
LVEDV	rs7071853	rs2420636	10	121369394	G	0.493756	-0.0553698	0.0108234	3.1e-07	-0.0227447	0.00931268	0.0145927	1.29197	3.54527
LVEDV	rs7071853	rs12241957	10	121370131	C	0.490053	-0.0578366	0.0108229	9.1e-08	-0.0243502	0.0092243	0.00829579	1.19429	3.38322
LVEDV	rs7071853	rs7908484	10	121370544	A	0.49344	-0.0549079	0.0108292	4e-07	-0.0222936	0.00932	0.0167562	1.31432	3.6028
LVEDV	rs7071853	rs11594596	10	121371328	T	0.494479	-0.0556274	0.0108323	2.8e-07	-0.0231405	0.00935314	0.0133575	1.28325	3.4962
LVEDV	rs7071853	rs11592336	10	121371334	G	0.494441	-0.0555896	0.0108325	2.9e-07	-0.0231029	0.00935394	0.0135166	1.28624	3.49767
LVEDV	rs7071853	rs7921223	10	121371877	C	0.494679	-0.0562613	0.0108372	2.1e-07	-0.0223861	0.0092523	0.0155411	1.25924	3.6924
LVEDV	rs7071853	rs2577333	10	121373944	A	0.466014	-0.0541644	0.0108539	6e-07	-0.0236112	0.00957959	0.0137112	1.35152	3.33983
LVEDV	rs7071853	rs196311	10	121382552	A	0.454813	-0.0532673	0.0108452	9e-07	-0.0237218	0.0096546	0.0140086	1.39088	3.26162
LVEDV	rs7071853	rs196265	10	121389832	T	0.454868	-0.0534944	0.0108422	8.1e-07	-0.0240061	0.00965399	0.0128951	1.38043	3.22375
LVEDV	rs7071853	rs72840788	10	121415685	G	0.778382	0.0673195	0.0130777	2.6e-07	0.0514033	0.0130012	7.69439e-05	1.27698	1.60071
LVEDV	rs7071853	rs17099139	10	121419487	C	0.719482	0.061872	0.0120892	3.1e-07	0.0475423	0.011945	6.88893e-05	1.29197	1.56388
LVEDV	rs7071853	rs61869036	10	121422836	G	0.778171	0.0647376	0.0129956	6.3e-07	0.0495278	0.0128143	0.000111071	1.35614	1.56804
LVEDV	rs7071853	rs117550412	10	121424962	A	0.77819	0.0645931	0.012987	6.6e-07	0.049398	0.0127918	0.000112606	1.36057	1.56529
LVEDV	rs7071853	rs7095308	10	121426312	G	0.719559	0.0612756	0.0120657	3.8e-07	0.0470426	0.0118943	7.65232e-05	1.30976	1.55974
LVEDV	rs7071853	rs17617337	10	121426884	C	0.77819	0.0644298	0.0129797	6.9e-07	0.0492175	0.0127726	0.000116502	1.36483	1.56626
LVEDV	rs7310615	rs1265564	12	111708458	A	0.55776	0.0587122	0.0109867	9.1e-08	0.00777678	0.00717773	0.278605	1.25748	12.6862
LVEDV	rs7310615	12:111720125_CA_C	12	111720125	CA	0.500644	0.0639112	0.0112294	1.3e-08	0.013756	0.00838624	0.100941	1.12272	7.91827
LVEDV	rs7310615	rs111338191	12	111826477	A	0.478341	-0.0651784	0.0109144	2.3e-09	-0.0021206	0.00370532	0.567112	1.02496	35.0677
LVEDV	rs7310615	rs10774624	12	111833788	G	0.485855	-0.0631349	0.0108736	6.4e-09	-0.000949148	0.00387248	0.806378	1.08055	87.6707
LVEDV	rs7310615	rs11348701	12	111890233	AT	0.690435	-0.0615994	0.0122801	5.3e-07	-0.0150185	0.0107027	0.160544	1.41081	7.8999
LVEDV	rs7310615	rs11065979	12	112059557	C	0.561702	0.0568872	0.0108771	1.7e-07	-0.00222783	0.00481445	0.643552	1.3079	35.3656
LVEDV	rs7310615	rs11065987	12	112072424	A	0.585018	0.0567422	0.0109116	2e-07	0.000576141	0.00573727	0.92001	1.32168	185.016
LVEDV	rs7310615	rs11065991	12	112083162	C	0.585949	0.056776	0.0109209	2e-07	0.000660777	0.00577666	0.908931	1.32168	161.541
LVEDV	rs7310615	rs543409899	12	112184195	C	0.798617	-0.0695411	0.0141607	9.1e-07	-0.0319114	0.013767	0.0204515	1.46564	3.57607
LVEDV	rs7310615	rs2013002	12	112200150	T	0.412515	-0.0571937	0.0109973	2e-07	-0.00119094	0.00599639	0.842569	1.32168	90.0465
LVEDV	rs7310615	rs11513729	12	112273499	C	0.589086	0.0557569	0.0110739	4.8e-07	0.00062084	0.00643303	0.923117	1.4012	181.87
LVESV	rs28579893	rs10927878	1	16319957	C	0.668288	0.0559635	0.0113815	8.8e-07	-0.00208291	0.00463038	0.652828	1.25258	32.697
LVESV	rs28579893	rs34957618	1	16320499	G	0.668244	0.0559907	0.0113815	8.7e-07	-0.00205374	0.00462927	0.657301	1.25156	33.2563
LVESV	rs28579893	rs1763607	1	16337509	G	0.413907	-0.0542157	0.0108709	6.1e-07	-0.0039066	0.00606535	0.51952	1.2205	21.852
LVESV	rs28579893	rs1739837	1	16337933	C	0.413958	-0.0543772	0.0108703	5.7e-07	-0.00406807	0.00606434	0.502337	1.21475	20.883
LVESV	rs28579893	rs60147323	1	16340048	A	0.412986	-0.055157	0.0108876	4.1e-07	-0.0049052	0.00615038	0.425135	1.18753	17.1943
LVESV	rs28579893	rs113462795	1	16340217	A	0.416711	-0.0541167	0.0108872	6.7e-07	-0.00393935	0.00615051	0.521853	1.22856	21.8583
LVESV	rs28579893	rs1763601	1	16340460	G	0.413736	-0.0549742	0.0108712	4.3e-07	-0.00458487	0.00605078	0.448611	1.19139	18.2878
LVESV	rs28579893	rs1048334	1	16340761	T	0.413573	-0.0552597	0.0108724	3.7e-07	-0.00488169	0.00605829	0.420366	1.1793	17.0889
LVESV	rs28579893	rs1048245	1	16341354	T	0.413742	-0.0550003	0.0108713	4.2e-07	-0.00459364	0.0060481	0.447543	1.18948	18.2628
LVESV	rs28579893	rs1048237	1	16341733	T	0.413814	-0.0553659	0.0108714	3.5e-07	-0.00496585	0.00604985	0.411748	1.17489	16.7526
LVESV	rs28579893	rs1739840	1	16342237	A	0.413831	-0.0553692	0.0108717	3.5e-07	-0.00496915	0.00604985	0.411437	1.17489	16.7384
LVESV	rs28579893	rs761759	1	16342350	A	0.413833	-0.0553751	0.0108717	3.5e-07	-0.00497505	0.00604985	0.410882	1.17489	16.713
LVESV	rs28579893	rs761760	1	16342419	A	0.413833	-0.0553683	0.0108717	3.5e-07	-0.00496825	0.00604985	0.411522	1.17489	16.7423
LVESV	rs28579893	rs1763599	1	16342602	C	0.41384	-0.0553792	0.0108717	3.5e-07	-0.00497915	0.00604985	0.410497	1.17489	16.6954
LVESV	rs28579893	rs1739841	1	16342727	A	0.413843	-0.0555373	0.0108713	3.2e-07	-0.00513701	0.00604991	0.395823	1.16785	16.1363
LVESV	rs28579893	rs1739842	1	16342848	T	0.413637	-0.0554332	0.0108705	3.4e-07	-0.00503186	0.00604646	0.405296	1.17261	16.4918
LVESV	rs28579893	rs1739843	1	16343254	T	0.413819	-0.0549748	0.0108724	4.3e-07	-0.00457092	0.0060491	0.449867	1.19139	18.3518
LVESV	rs28579893	rs1763597	1	16343297	C	0.413646	-0.0552075	0.0108728	3.8e-07	-0.00482732	0.00605831	0.425562	1.18143	17.3034
LVESV	rs28579893	rs1739844	1	16343322	T	0.413813	-0.0549922	0.0108728	4.2e-07	-0.00458643	0.006052	0.448548	1.18948	18.3139
LVESV	rs28579893	rs1763596	1	16343835	C	0.415202	-0.0537962	0.0108606	7.3e-07	-0.00355235	0.00607602	0.558782	1.23602	24.2789
LVESV	rs28579893	rs732286	1	16344360	A	0.413588	-0.0555076	0.0108678	3.3e-07	-0.0050927	0.00603696	0.3989	1.17026	16.2388
LVESV	rs28579893	rs945416	1	16344402	G	0.413642	-0.0555275	0.0108681	3.2e-07	-0.0051126	0.00603777	0.397124	1.16785	16.1937
LVESV	rs28579893	rs1572381	1	16344494	G	0.413605	-0.0555543	0.0108672	3.2e-07	-0.00513887	0.00603592	0.394558	1.16785	16.0808
LVESV	rs28579893	rs945417	1	16344625	C	0.441692	-0.0537763	0.0107681	5.9e-07	-0.00657129	0.00666987	0.324516	1.21767	12.7447
LVESV	rs28579893	rs945419	1	16344858	C	0.441865	-0.0540556	0.0107677	5.2e-07	-0.00686248	0.00667319	0.303778	1.20704	12.1443
LVESV	rs28579893	rs945420	1	16345208	G	0.441637	-0.0538476	0.010764	5.7e-07	-0.00665128	0.00665758	0.317769	1.21475	12.5412
LVESV	rs28579893	rs945421	1	16345393	T	0.440774	-0.0539372	0.0107697	5.5e-07	-0.00683884	0.00669384	0.306941	1.21174	12.2033
LVESV	rs28579893	rs2019654	1	16366167	G	0.365579	-0.058788	0.0115353	3.5e-07	-0.000163421	0.00578029	0.977445	1.17489	651.609
LVESV	rs2042995	rs34253857	2	179260653	A	0.655142	-0.055846	0.0112838	7.5e-07	-0.021567	0.0106654	0.043162	3.11443	4.48747
LVESV	rs2042995	rs4894018	2	179284643	G	0.804089	0.0887542	0.0135456	5.7e-11	0.0189607	0.0112005	0.0904836	1.86211	9.81774
LVESV	rs2042995	rs4894019	2	179284663	A	0.804019	0.0889913	0.0135453	5e-11	0.0192399	0.0112018	0.0858745	1.85183	9.66202
LVESV	rs2042995	rs10188593	2	179285938	G	0.833347	0.0818332	0.0144096	1.4e-08	0.0184535	0.0126569	0.144847	2.42883	9.35998
LVESV	rs2042995	rs13411588	2	179286834	G	0.804057	0.0893205	0.0135506	4.3e-11	0.0191676	0.0111816	0.0864898	1.84013	9.75182
LVESV	rs2042995	rs4894020	2	179288690	T	0.804027	0.089446	0.013548	4.1e-11	0.0192754	0.0111742	0.0845298	1.83646	9.68063
LVESV	rs2042995	rs145766673	2	179289249	CTTCT	0.83343	0.0824855	0.0144108	1e-08	0.0192369	0.0126802	0.129245	2.38447	9.00307
LVESV	rs2042995	rs2366603	2	179289632	A	0.803969	0.0894975	0.0135456	3.9e-11	0.0192878	0.0111771	0.0844102	1.83263	9.69531
LVESV	rs2042995	rs200482201	2	179289738	TA	0.810274	0.0712505	0.0141028	4.4e-07	0.0147637	0.0131902	0.263016	3.00096	10.9592
LVESV	rs2042995	rs147038114	2	179290685	T	0.805019	0.0899082	0.0135931	3.7e-11	0.0199796	0.0112446	0.0755974	1.82861	9.3017
LVESV	rs2042995	rs57115861	2	179290692	A	0.833516	0.0828552	0.0144116	9e-09	0.0195389	0.0126647	0.122882	2.3709	8.83652
LVESV	rs2042995	rs28773318	2	179290964	G	0.833232	0.0824529	0.0144056	1e-08	0.0190198	0.0126518	0.132757	2.38447	9.1226
LVESV	rs2042995	rs3769867	2	179295843	G	0.833246	0.0829068	0.0144103	8.8e-09	0.0193964	0.0126564	0.125391	2.36803	8.93337
LVESV	rs2042995	rs6739142	2	179297824	A	0.805785	0.0912919	0.0135959	1.9e-11	0.0201128	0.0111701	0.0717663	1.77924	9.37107
LVESV	rs2042995	rs201314610	2	179303062	AAT	0.805576	0.0924989	0.0136295	1.1e-11	0.0215586	0.0112407	0.055122	1.74071	8.70646
LVESV	rs2042995	rs10930831	2	179303976	G	0.805804	0.0910393	0.0135971	2.1e-11	0.0199022	0.0111723	0.0748495	1.78649	9.48452
LVESV	rs2042995	rs148683584	2	179306028	GAACA	0.832549	0.0830183	0.0144086	8.3e-09	0.0194022	0.0126621	0.125447	2.36059	8.96347
LVESV	rs2042995	rs2288320	2	179308502	A	0.833176	0.0828246	0.0144092	9e-09	0.0192892	0.012652	0.127359	2.3709	8.98997
LVESV	rs2042995	rs2288321	2	179308520	G	0.90083	0.125607	0.018047	3.4e-12	0.0359402	0.0151844	0.0179367	1.66331	6.56749
LVESV	rs2042995	rs536663881	2	179310085	G	0.836515	0.0860516	0.0146315	4.1e-09	0.0218736	0.0129739	0.0918029	2.27438	8.08684
LVESV	rs2042995	rs2886712	2	179311529	G	0.807809	0.0913126	0.0136488	2.2e-11	0.0202977	0.0112395	0.0709297	1.78987	9.27414
LVESV	rs2042995	rs150523431	2	179312440	G	0.805411	0.0915529	0.0136051	1.7e-11	0.0203349	0.0111715	0.0687217	1.77126	9.26089
LVESV	rs2042995	rs3752689	2	179312613	T	0.805798	0.0909432	0.013598	2.3e-11	0.0197713	0.0111655	0.0766031	1.79312	9.53461
LVESV	rs2042995	rs13382684	2	179313682	G	0.833162	0.0827427	0.0144097	9.3e-09	0.0191794	0.0126513	0.129518	2.37511	9.04786
LVESV	rs2042995	rs1967327	2	179314359	G	0.833217	0.0829381	0.0144109	8.7e-09	0.0193621	0.0126501	0.125872	2.36657	8.95538
LVESV	rs2042995	rs772512431	2	179317019	CAAA	0.831645	0.0877651	0.0145298	1.5e-09	0.0209328	0.0129158	0.105079	2.16182	9.01794
LVESV	rs2042995	rs6753709	2	179319391	G	0.805824	0.0907448	0.0135971	2.5e-11	0.0195515	0.0111655	0.0799336	1.79925	9.66221
LVESV	rs2042995	rs80082011	2	179321039	GA	0.900081	0.12389	0.0180321	6.4e-12	0.0341466	0.0151826	0.0245086	1.70413	6.94974
LVESV	rs2042995	rs6758838	2	179321904	T	0.805828	0.090626	0.0135965	2.6e-11	0.0194259	0.0111652	0.0818837	1.80214	9.7396
LVESV	rs2042995	rs7600176	2	179324025	C	0.805873	0.0903844	0.0135976	3e-11	0.0191843	0.0111652	0.0857576	1.81279	9.86464
LVESV	rs2042995	rs6710856	2	179327873	G	0.805844	0.0901956	0.013596	3.3e-11	0.018952	0.0111633	0.0895642	1.81994	10.0027
LVESV	rs2042995	rs762568072	2	179330468	TA	0.826884	0.106059	0.0142569	1e-13	0.0247076	0.01116	0.0268321	1.46736	8.27317
LVESV	rs2042995	rs7587593	2	179333109	A	0.806234	0.0920009	0.0136236	1.4e-11	0.0203083	0.011149	0.0685237	1.7575	9.32336
LVESV	rs2042995	rs7575643	2	179333450	T	0.834604	0.0805837	0.0144437	2.4e-08	0.0162847	0.0126349	0.197444	2.50344	10.815
LVESV	rs2042995	rs1559908	2	179336347	T	0.855037	0.0989712	0.0152573	8.8e-11	0.0231931	0.012822	0.0704742	1.89704	8.72898
LVESV	rs2042995	rs16866334	2	179336672	A	0.855043	0.0989797	0.0152575	8.7e-11	0.0232016	0.012822	0.0703713	1.8961	8.72848
LVESV	rs2042995	rs6726043	2	179337042	G	0.827383	0.10746	0.0142629	4.9e-14	0.0250869	0.0110534	0.0232309	1.43321	8.14586
LVESV	rs2042995	rs375428456	2	179337628	GT	0.823774	0.103636	0.0142361	3.3e-13	0.0219654	0.0111962	0.0497784	1.52832	9.57934
LVESV	rs2042995	rs11678632	2	179337644	T	0.823774	0.103636	0.0142361	3.3e-13	0.0219654	0.0111962	0.0497784	1.52832	9.57934
LVESV	rs2042995	rs7598228	2	179339606	T	0.80689	0.0913612	0.0136326	2.1e-11	0.0192957	0.0111388	0.0832189	1.78649	9.88887
LVESV	rs2042995	rs6704545	2	179341953	G	0.807028	0.090739	0.0136385	2.9e-11	0.0185895	0.0111373	0.0950939	1.81025	10.3123
LVESV	rs2042995	rs1863671	2	179342330	T	0.835112	0.0815168	0.014482	1.8e-08	0.0173446	0.0126939	0.17182	2.46306	10.1248
LVESV	rs2042995	rs3214535	2	179344002	C	0.806965	0.0899967	0.0136638	4.5e-11	0.0177525	0.0111756	0.112172	1.84364	10.89
LVESV	rs2042995	rs71423566	2	179345183	C	0.675663	-0.0563535	0.0115175	9.9e-07	-0.0230114	0.0110039	0.0365102	3.17698	4.1767
LVESV	rs2042995	rs796432190	2	179346569	TG	0.791901	0.068874	0.0139439	7.8e-07	0.00120653	0.0129714	0.925892	3.12312	182.654
LVESV	rs2042995	rs2016615	2	179347902	T	0.827873	0.103267	0.0142436	4.2e-13	0.0206181	0.0110118	0.0611568	1.54125	10.1988
LVESV	rs2042995	rs1978580	2	179348407	G	0.753001	0.062318	0.0125172	6.4e-07	0.00838482	0.0110749	0.448991	3.0798	17.8105
LVESV	rs2042995	rs9967820	2	179349227	T	0.856147	0.096093	0.015314	3.5e-10	0.0195804	0.0128382	0.127218	2.01733	10.56
LVESV	rs2042995	rs145560289	2	179351321	T	0.875611	0.11709	0.01629	6.6e-13	0.0253484	0.0128644	0.0487887	1.56609	9.28614
LVESV	rs2042995	rs145724082	2	179352140	CTTTTTTTCT	0.876323	0.119028	0.0163302	3.1e-13	0.0272642	0.0128931	0.0344613	1.525	8.55193
LVESV	rs2042995	rs7588593	2	179352450	T	0.876102	0.119266	0.0163106	2.6e-13	0.0274561	0.012845	0.0325576	1.51575	8.46139
LVESV	rs2042995	rs7577862	2	179352857	G	0.876102	0.11928	0.0163113	2.6e-13	0.0274701	0.012845	0.0324691	1.51575	8.45467
LVESV	rs2042995	rs33998881	2	179357251	A	0.856228	0.0970977	0.0153303	2.4e-10	0.0205928	0.0128427	0.108831	1.98297	9.98683
LVESV	rs2042995	rs545661982	2	179357356	T	0.833086	0.089765	0.0153079	4.5e-09	0.0208436	0.0143742	0.147039	2.2854	10.0254
LVESV	rs2042995	rs60488846	2	179357842	C	0.876105	0.119325	0.0163186	2.6e-13	0.0274976	0.0128467	0.0323186	1.51575	8.44322
LVESV	rs2042995	rs16866342	2	179357938	C	0.828385	0.105904	0.0142741	1.2e-13	0.0229658	0.0110186	0.0371347	1.47636	9.03415
LVESV	rs2042995	rs2303536	2	179358665	A	0.855784	0.0965075	0.0153137	2.9e-10	0.019924	0.0128156	0.120026	2.00005	10.3588
LVESV	rs2042995	rs3769866	2	179361205	C	0.827944	0.105764	0.0142678	1.2e-13	0.02279	0.0110132	0.038515	1.47636	9.13539
LVESV	rs2042995	rs3835921	2	179361241	T	0.827837	0.104135	0.0142762	3e-13	0.0211475	0.0110488	0.0556202	1.52327	9.98024
LVESV	rs2042995	rs7602597	2	179361569	T	0.819905	0.0999817	0.0140816	1.2e-12	0.0192017	0.0111108	0.0839524	1.6002	11.0792
LVESV	rs2042995	rs12052983	2	179361881	G	0.753196	0.0640677	0.0125392	3.2e-07	0.00978801	0.0111077	0.378215	2.93705	15.3811
LVESV	rs2042995	rs2303537	2	179366093	C	0.731383	0.0670441	0.0121843	3.7e-08	0.00797452	0.0104185	0.444022	2.56677	21.0774
LVESV	rs2042995	rs967507	2	179367086	A	0.854077	0.127289	0.0152854	8.3e-17	0.0310162	0.0111716	0.00549758	1.18623	7.11599
LVESV	rs2042995	rs143720616	2	179367533	ACG	0.940216	0.145136	0.0272625	1e-07	0.0661445	0.0369542	0.0734693	2.7251	6.17342
LVESV	rs2042995	rs62176138	2	179367535	G	0.86644	0.127412	0.0163736	7.2e-15	0.0311045	0.014825	0.0358956	1.34881	9.78759
LVESV	rs2042995	rs16866352	2	179368380	G	0.901956	0.125892	0.0181621	4.2e-12	0.0342968	0.0152788	0.0247854	1.67673	7.08477
LVESV	rs2042995	rs3731754	2	179368916	C	0.83387	0.107114	0.0144741	1.4e-13	0.0245234	0.011412	0.0316417	1.48404	8.57073
LVESV	rs2042995	rs8179648	2	179377280	G	0.865338	0.105575	0.0158604	2.8e-11	0.0255291	0.0133805	0.0564005	1.80764	8.45095
LVESV	rs2042995	rs12615347	2	179378548	G	0.864237	0.105633	0.0158086	2.4e-11	0.0257259	0.0133339	0.0536856	1.79624	8.3611
LVESV	rs2042995	rs16866358	2	179380096	A	0.868006	0.113542	0.0159016	9.3e-13	0.0097121	0.0112589	0.388347	1.58548	29.2894
LVESV	rs2042995	rs13029629	2	179380165	A	0.868049	0.114037	0.0159042	7.5e-13	0.0101375	0.011256	0.367784	1.57326	27.9115
LVESV	rs2042995	rs6735077	2	179381323	T	0.794423	0.10955	0.0133365	2.1e-16	-0.00257145	0.00527338	0.625814	1.21674	77.02
LVESV	rs2042995	rs6723399	2	179381715	G	0.824869	0.117066	0.0141503	1.3e-16	0.00927928	0.00789103	0.239624	1.20078	25.6033
LVESV	rs2042995	rs12618265	2	179382809	T	0.867724	0.113144	0.015869	1e-12	0.00922444	0.011184	0.409489	1.58964	30.9472
LVESV	rs2042995	rs957875	2	179384417	T	0.793942	0.108422	0.0133137	3.8e-16	-0.00372067	0.00515531	0.470469	1.23706	47.0891
LVESV	rs2042995	rs16866365	2	179385852	A	0.867542	0.114216	0.0158786	6.3e-13	0.0100617	0.0111767	0.367992	1.5635	28.1017
LVESV	rs2042995	rs13034990	2	179386240	A	0.867102	0.113862	0.0158206	6.1e-13	0.00996134	0.0110356	0.366711	1.56171	28.0361
LVESV	rs2042995	rs66732387	2	179388027	TCTGA	0.862805	0.112446	0.0156527	6.8e-13	0.00765728	0.0106482	0.472068	1.56776	37.3241
LVESV	rs2042995	rs7597154	2	179388490	G	0.861877	0.11352	0.0155667	3e-13	0.00880427	0.0105404	0.403558	1.52327	31.7764
LVESV	rs2042995	rs13005601	2	179388657	G	0.861877	0.113515	0.0155665	3e-13	0.00879927	0.0105404	0.403825	1.52327	31.7995
LVESV	rs2042995	rs16866369	2	179388994	A	0.861875	0.113524	0.0155659	3e-13	0.00880827	0.0105404	0.403344	1.52327	31.7578
LVESV	rs2042995	rs199710817	2	179389578	TG	0.864107	0.113981	0.0157302	4.3e-13	0.00947015	0.010818	0.381352	1.54253	29.5374
LVESV	rs2042995	rs6755784	2	179389742	G	0.819175	0.117406	0.0139765	4.5e-17	0.00852241	0.00725816	0.240321	1.16694	26.3995
LVESV	rs2042995	rs16866373	2	179392080	A	0.862364	0.112493	0.0155918	5.4e-13	0.00776158	0.0105685	0.462702	1.55497	36.6527
LVESV	rs2042995	rs3813250	2	179395958	T	0.785993	0.107512	0.0131012	2.3e-16	-0.00415124	0.00463283	0.370227	1.21981	36.239
LVESV	rs2042995	rs3829748	2	179396354	G	0.861968	0.112947	0.0155427	3.7e-13	0.00829448	0.0104958	0.429373	1.53443	33.8589
LVESV	rs2042995	rs3829747	2	179397561	C	0.862411	0.112984	0.0155788	4.1e-13	0.00820703	0.0105345	0.435941	1.53995	34.3543
LVESV	rs2042995	rs2857265	2	179398823	G	0.861584	0.112446	0.0155239	4.4e-13	0.00818443	0.010515	0.436359	1.54377	34.3089
LVESV	rs2042995	rs2303539	2	179403593	G	0.862365	0.112179	0.0155802	6e-13	0.00740181	0.0105384	0.482453	1.56079	38.6101
LVESV	rs2042995	rs2288325	2	179404786	A	0.861811	0.113356	0.015542	3e-13	0.00860033	0.010489	0.412253	1.52327	32.5408
LVESV	rs2042995	rs3820978	2	179405807	A	0.786184	0.106902	0.0131055	3.4e-16	-0.0048506	0.004621	0.293862	1.2332	29.084
LVESV	rs2042995	rs3731751	2	179405885	T	0.862245	0.113212	0.0155758	3.6e-13	0.00839067	0.0105248	0.425318	1.53296	33.5151
LVESV	rs2042995	rs3731750	2	179406003	C	0.788898	0.108705	0.0131828	1.6e-16	-0.00458672	0.00437933	0.294935	1.20764	29.7882
LVESV	rs2042995	rs3731749	2	179406191	C	0.862086	0.112411	0.0155654	5.1e-13	0.0078978	0.0105464	0.453939	1.55183	35.8377
LVESV	rs2042995	rs2288327	2	179411665	A	0.842385	0.111838	0.0147103	2.9e-14	0.00615894	0.00906971	0.497095	1.40909	44.596
LVESV	rs2042995	rs3731748	2	179413110	G	0.861909	0.112407	0.0155449	4.8e-13	0.0077226	0.0104952	0.461839	1.54851	36.7166
LVESV	rs2042995	rs890578	2	179414633	C	0.84247	0.110881	0.0147144	4.9e-14	0.00512828	0.00906468	0.571569	1.43321	54.7883
LVESV	rs2042995	rs3731747	2	179421186	A	0.788751	0.0992991	0.0132774	7.5e-14	0.00688051	0.0087256	0.430379	1.4534	35.8459
LVESV	rs2042995	rs35504893	2	179421294	C	0.817819	0.11554	0.0138822	8.6e-17	0.00806154	0.00733217	0.271561	1.18737	28.3776
LVESV	rs2042995	rs16866397	2	179421470	T	0.861625	0.113247	0.0155306	3.1e-13	0.00851021	0.0104707	0.416355	1.525	32.8711
LVESV	rs2042995	rs9808377	2	179421694	A	0.788593	0.108908	0.0131696	1.3e-16	-0.00419596	0.00439835	0.340091	1.20078	33.9152
LVESV	rs2042995	rs2366751	2	179427186	A	0.786052	0.106849	0.0130992	3.4e-16	-0.00481972	0.00462568	0.297436	1.2332	29.374
LVESV	rs2042995	rs3829746	2	179427536	T	0.785816	0.10704	0.0130956	3e-16	-0.00461793	0.00461852	0.317373	1.22888	31.1435
LVESV	rs2042995	rs3731746	2	179430997	G	0.842553	0.110578	0.0147116	5.6e-14	0.00489042	0.00906881	0.589709	1.43948	57.7768
LVESV	rs2042995	rs12463674	2	179432185	A	0.682181	-0.0589001	0.0115375	3.3e-07	-0.0219231	0.0108277	0.0428965	2.94311	4.73939
LVESV	rs2042995	rs744426	2	179436020	G	0.86253	0.111134	0.0155823	9.9e-13	0.00652187	0.0105597	0.536827	1.58907	44.4333
LVESV	rs2042995	rs12464787	2	179440029	G	0.687264	-0.0571811	0.0115683	7.7e-07	-0.0200892	0.0108563	0.064247	3.12026	5.12815
LVESV	rs2042995	rs3769864	2	179443217	T	0.785299	0.107929	0.0130923	1.7e-16	-0.00387444	0.00456879	0.396425	1.20966	39.2435
LVESV	rs2042995	rs2288571	2	179444137	A	0.841342	0.113256	0.0146806	1.2e-14	0.00760057	0.00902242	0.399559	1.3703	34.9401
LVESV	rs2042995	rs2303838	2	179444939	C	0.83357	0.11014	0.0144103	2.1e-14	0.00296833	0.00834229	0.721977	1.39465	96.6787
LVESV	rs2042995	rs4894029	2	179447848	T	0.78484	0.108331	0.0130811	1.2e-16	-0.00331476	0.00458048	0.469268	1.19816	48.4535
LVESV	rs2042995	rs16866400	2	179448911	G	0.810334	0.116184	0.0137022	2.3e-17	0.00585337	0.00642257	0.362098	1.1465	37.7136
LVESV	rs2042995	rs2042996	2	179451420	G	0.788268	0.109552	0.0131607	8.5e-17	-0.00400628	0.00422601	0.343128	1.187	34.5943
LVESV	rs2042995	rs1007025	2	179451660	A	0.860968	0.114823	0.0155075	1.3e-13	0.00989099	0.0104116	0.342112	1.48034	27.6625
LVESV	rs2042995	rs1560221	2	179454394	A	0.784397	0.108091	0.0130673	1.3e-16	-0.00369747	0.00449797	0.41106	1.20078	41.1455
LVESV	rs2042995	rs2163009	2	179455207	T	0.784279	0.107512	0.0130621	1.9e-16	-0.00437765	0.00445215	0.325476	1.21337	32.25
LVESV	rs2042995	rs16866406	2	179457147	G	0.862145	0.114048	0.0155633	2.3e-13	0.00907029	0.0104869	0.387086	1.50936	30.6611
LVESV	rs2042995	rs2288569	2	179458591	C	0.862057	0.113833	0.015553	2.5e-13	0.00912017	0.0105037	0.385239	1.5137	30.4199
LVESV	rs2042995	rs796898554	2	179460012	GA	0.861302	0.114514	0.015557	1.8e-13	0.00963934	0.0105662	0.361622	1.49675	28.8509
LVESV	rs2042995	rs6712785	2	179462142	A	0.784746	0.108771	0.0130725	8.8e-17	-0.0032654	0.00445056	0.463128	1.18811	48.0274
LVESV	rs2042995	rs35833641	2	179462494	A	0.682388	-0.0596309	0.0115376	2.4e-07	-0.0225265	0.0108224	0.0373907	2.88162	4.63819
LVESV	rs2042995	rs1001238	2	179464527	T	0.784279	0.109497	0.0130667	5.3e-17	-0.00249131	0.00443533	0.574324	1.17204	67.5781
LVESV	rs2042995	rs13009158	2	179464954	G	0.861775	0.115048	0.0155392	1.3e-13	0.010043	0.0104751	0.337686	1.48034	27.3307
LVESV	rs2042995	rs777900475	2	179477332	AT	0.791079	0.114065	0.01331	1e-17	-0.000823531	0.00459321	0.857708	1.1221	255.023
LVESV	rs2042995	rs12614435	2	179489726	A	0.842984	0.114259	0.0147573	9.7e-15	0.00639233	0.0088493	0.470077	1.36127	42.7453
LVESV	rs2042995	rs12988307	2	179490478	T	0.809418	0.118913	0.0136827	3.6e-18	0.00727383	0.00611922	0.234563	1.09356	27.6998
LVESV	rs2042995	rs16866418	2	179490954	C	0.833691	0.109868	0.0144329	2.7e-14	0.00156513	0.00828951	0.850243	1.40587	192.581
LVESV	rs2042995	rs78619854	2	179506414	A	0.939578	0.12719	0.0231777	4.1e-08	0.0299582	0.021175	0.157129	2.58226	9.19101
LVESV	rs2042995	rs2562845	2	179514433	T	0.807767	0.116569	0.0136309	1.2e-17	0.00586051	0.00620942	0.345268	1.12735	36.6375
LVESV	rs2042995	rs1429094	2	179515774	A	0.839848	0.112099	0.0146327	1.8e-14	0.00637877	0.00895213	0.476129	1.38786	42.649
LVESV	rs2042995	rs12998857	2	179533609	A	0.839814	0.106713	0.0147041	3.9e-13	-0.00202107	0.00866788	0.815631	1.53726	140.204
LVESV	rs2042995	rs71023451	2	179541402	A	0.815559	0.101933	0.0138886	2.1e-13	-0.0105879	0.00646473	0.101464	1.50466	12.7583
LVESV	rs2042995	rs62178972	2	179541612	C	0.846265	0.111216	0.0148875	8e-14	0.00330089	0.00910447	0.716935	1.45651	90.6234
LVESV	rs2042995	rs35112591	2	179543217	C	0.845714	0.110569	0.0148652	1e-13	0.00259855	0.0090627	0.774319	1.46736	117.033
LVESV	rs2042995	rs36051007	2	179545859	C	0.681117	-0.0602184	0.0115311	1.8e-07	-0.0226102	0.0107943	0.0362032	2.82824	4.67977
LVESV	rs2042995	rs2303828	2	179547860	A	0.834192	0.111087	0.0144462	1.5e-14	0.00138317	0.00802349	0.863131	1.37991	216.258
LVESV	rs2042995	rs200646020	2	179548954	T	0.904616	0.104832	0.0200777	1.8e-07	0.00325868	0.0216453	0.880331	2.82824	121.847
LVESV	rs2042995	rs62178975	2	179551083	G	0.844543	0.113338	0.0148093	2e-14	0.00508374	0.00891266	0.56841	1.39249	55.8371
LVESV	rs2042995	rs2255167	2	179558282	T	0.811605	0.1179	0.0137334	9.1e-18	0.0048871	0.00591685	0.408825	1.1194	43.8677
LVESV	rs2042995	rs6755456	2	179562140	T	0.833263	0.117853	0.0143837	2.5e-16	0.00816816	0.00790686	0.301582	1.22264	29.9697
LVESV	rs2042995	rs72648998	2	179575511	C	0.936141	0.122098	0.0220503	3.1e-08	0.0245936	0.0193293	0.203251	2.5405	10.8511
LVESV	rs2042995	rs12997957	2	179576401	C	0.846062	0.11046	0.0148846	1.2e-13	0.00878231	0.00988545	0.374322	1.47636	30.2769
LVESV	rs2042995	rs2742331	2	179576596	A	0.797883	0.109932	0.013395	2.3e-16	0.00330301	0.0065385	0.613445	1.21981	73.6874
LVESV	rs2042995	rs2562839	2	179578730	G	0.797784	0.112171	0.0133918	5.5e-17	0.00560292	0.00653281	0.391081	1.17319	39.8781
LVESV	rs2042995	rs12693164	2	179579093	T	0.845656	0.11201	0.0148661	4.9e-14	0.0103654	0.00984811	0.292559	1.43321	24.9347
LVESV	rs2042995	rs2562838	2	179579212	T	0.797565	0.111221	0.0133831	9.5e-17	0.00459569	0.00650343	0.47978	1.19057	50.2332
LVESV	rs2042995	rs2562836	2	179579822	T	0.797712	0.111436	0.0133926	8.7e-17	0.00480896	0.00652814	0.461335	1.18774	47.8014
LVESV	rs2042995	rs12622914	2	179580093	A	0.845314	0.112713	0.0148496	3.2e-14	0.0110014	0.00981921	0.262547	1.41356	23.2352
LVESV	rs2042995	rs2562834	2	179580583	T	0.822322	0.119286	0.0140634	2.2e-17	0.0139287	0.00803187	0.0828874	1.14517	15.4021
LVESV	rs2042995	rs62178977	2	179582162	C	0.845577	0.108102	0.0148627	3.5e-13	0.00687077	0.00989941	0.487645	1.53146	39.9361
LVESV	rs2042995	rs13390491	2	179582327	C	0.845479	0.108685	0.0148656	2.6e-13	0.00765066	0.00992363	0.440734	1.51575	35.3687
LVESV	rs2042995	rs2627043	2	179582537	G	0.797488	0.108102	0.0133969	7.1e-16	0.00196075	0.00662718	0.767333	1.25923	131.71
LVESV	rs2042995	rs6750145	2	179582605	A	0.844393	0.1082	0.0148157	2.8e-13	0.00683888	0.00981825	0.486086	1.51963	40.0682
LVESV	rs2042995	rs62178978	2	179583398	T	0.844125	0.107275	0.0147976	4.2e-13	0.00595935	0.0097915	0.542773	1.54125	46.6375
LVESV	rs2042995	rs16866465	2	179583496	T	0.845213	0.109773	0.0148398	1.4e-13	0.00863774	0.009872	0.381588	1.48404	30.7211
LVESV	rs2042995	rs2562830	2	179585393	A	0.797352	0.108516	0.0133778	5e-16	0.00226559	0.00657288	0.73033	1.2467	112.111
LVESV	rs2042995	rs12693166	2	179587130	C	0.845272	0.110801	0.0148444	8.4e-14	0.00963246	0.00987468	0.329327	1.45887	27.1071
LVESV	rs2042995	rs2742327	2	179587687	T	0.796602	0.109437	0.0133604	2.6e-16	0.00305503	0.00650905	0.638819	1.22398	80.0784
LVESV	rs2042995	rs2129110	2	179591055	A	0.85176	0.108404	0.0151184	7.5e-13	0.00836895	0.0104329	0.422455	1.57326	32.4006
LVESV	rs2042995	rs562464719	2	179591260	C	0.844113	0.109175	0.0148289	1.8e-13	0.00874192	0.00993657	0.378982	1.49675	30.2451
LVESV	rs2042995	rs17076	2	179595117	C	0.821535	0.115474	0.0140325	1.9e-16	0.0113571	0.00818803	0.165429	1.21337	20.1196
LVESV	rs2042995	rs746578	2	179605180	C	0.867621	0.116396	0.0158795	2.3e-13	0.0212663	0.023641	0.368361	1.50936	29.1388
LVESV	rs2042995	rs11893580	2	179609245	A	0.867491	0.117816	0.0158762	1.2e-13	0.0211872	0.0119055	0.0751401	1.47636	11.4941
LVESV	rs2042995	rs1484116	2	179618462	C	0.200378	-0.110625	0.0134455	1.9e-16	-0.00562621	0.00699405	0.42115	1.21337	41.8605
LVESV	rs2042995	rs1484118	2	179619958	C	0.867844	0.118351	0.0158884	9.4e-14	0.0216366	0.011912	0.0693124	1.46434	11.2379
LVESV	rs2042995	rs6433729	2	179621905	A	0.139639	-0.107121	0.0163164	5.2e-11	-0.00415427	0.013271	0.754254	1.85489	83.9631
LVESV	rs2042995	rs6433730	2	179621935	A	0.400991	-0.0609275	0.0123499	8.1e-07	-0.00359587	0.0138969	0.795825	3.13152	61.4173
LVESV	rs2042995	rs4894042	2	179628362	G	0.132047	-0.117927	0.0159089	1.2e-13	-0.0212134	0.0119413	0.0756541	1.47636	11.5244
LVESV	rs2042995	rs7559166	2	179628369	G	0.15277	-0.106628	0.0149887	1.1e-12	-0.00994966	0.010673	0.351218	1.59515	26.316
LVESV	rs2042995	rs12693167	2	179628517	G	0.868023	0.117926	0.0159091	1.2e-13	0.0212157	0.0119427	0.0756576	1.47636	11.5246
LVESV	rs2042995	rs1484119	2	179628680	G	0.199854	-0.110506	0.0134616	2.2e-16	-0.00564337	0.00704725	0.423253	1.21831	41.9325
LVESV	rs2042995	rs3816782	2	179631362	A	0.926568	0.124495	0.0208371	2.3e-09	0.0288525	0.018394	0.116746	2.20828	9.261
LVESV	rs2042995	rs4894044	2	179632133	A	0.131971	-0.11827	0.0159138	1.1e-13	-0.0215094	0.0119433	0.0717095	1.47205	11.3233
LVESV	rs2042995	rs2291313	2	179632710	T	0.199331	-0.111795	0.0134754	1.1e-16	-0.00701147	0.00709148	0.322801	1.19532	32.4979
LVESV	rs2042995	rs4471922	2	179633298	G	0.198848	-0.110706	0.0134879	2.3e-16	-0.00610044	0.00714382	0.393134	1.21981	38.5693
LVESV	rs2042995	rs10497520	2	179644855	T	0.129314	-0.10019	0.0160105	3.9e-10	-0.00874876	0.0125064	0.484212	2.0274	29.873
LVESV	rs2042995	rs3835920	2	179649925	GA	0.94247	0.153411	0.0230919	3.1e-11	0.0596776	0.0207244	0.00398207	1.81524	4.3788
LVESV	rs2042995	rs10184892	2	179656482	G	0.937737	0.121927	0.022258	4.3e-08	0.0409905	0.0204727	0.0452633	2.58951	5.48002
LVESV	rs2042995	rs16866538	2	179659912	G	0.946247	0.158214	0.0238307	3.2e-11	0.0632662	0.0214804	0.00322642	1.81763	4.21264
LVESV	rs2042995	rs13420249	2	179665823	C	0.94586	0.155552	0.0237669	6e-11	0.0609546	0.021446	0.0044798	1.86617	4.35205
LVESV	rs2042995	rs111692972	2	179669931	C	0.942264	0.153426	0.0230776	3e-11	0.0603227	0.020774	0.00368712	1.81279	4.32451
LVESV	rs2042995	rs10930835	2	179674646	A	0.942521	0.120314	0.0231455	2e-07	0.042055	0.0215448	0.050941	2.84756	5.18122
LVESV	rs2042995	rs10930836	2	179674839	C	0.942524	0.120408	0.0231444	2e-07	0.0421463	0.0215446	0.0504376	2.84756	5.164
LVESV	rs2042995	rs2129108	2	179674929	G	0.930024	0.104063	0.0211087	8.2e-07	0.0295666	0.0195119	0.129693	3.13427	6.86089
LVESV	rs2042995	rs2170850	2	179675051	C	0.93026	0.103779	0.0211365	9.1e-07	0.0290116	0.0195335	0.137484	3.15773	7.01012
LVESV	rs2042995	rs7590740	2	179675319	A	0.942228	0.121808	0.0230943	1.3e-07	0.0437733	0.0215018	0.0417711	2.7702	4.99307
LVESV	rs2042995	rs10678575	2	179675719	G	0.928958	0.102664	0.0209507	9.6e-07	0.0276233	0.0193228	0.152841	3.16992	7.37684
LVESV	rs2042995	rs12615288	2	179679336	C	0.938243	0.129009	0.0223437	7.7e-09	0.0431068	0.0203088	0.0337901	2.35111	5.51485
LVESV	rs2042995	rs60023911	2	179679682	GA	0.883865	0.0998209	0.016771	2.6e-09	0.01265	0.0138082	0.359603	2.22198	19.328
LVESV	rs2042995	rs2029397	2	179679804	A	0.883766	0.100217	0.0167642	2.3e-09	0.0129951	0.0137973	0.346266	2.20828	18.7548
LVESV	rs2042995	rs2029395	2	179680221	T	0.88354	0.100561	0.0167535	1.9e-09	0.0134441	0.0137925	0.32969	2.18727	18.0978
LVESV	rs2042995	rs11886281	2	179681681	G	0.942869	0.120318	0.0232143	2.2e-07	0.0417805	0.0216127	0.0532179	2.86526	5.22596
LVESV	rs2042995	rs59415652	2	179682415	G	0.94288	0.120129	0.0232179	2.3e-07	0.0416472	0.0216206	0.0540696	2.8736	5.23917
LVESV	rs2042995	rs998329	2	179684239	G	0.942768	0.118132	0.0232292	3.7e-07	0.0395907	0.0217044	0.0681389	2.96585	5.51326
LVESV	rs2042995	rs10178003	2	179684466	C	0.884042	0.0996664	0.0168036	3e-09	0.0122725	0.01387	0.376252	2.23818	20.0765
LVESV	rs2042995	rs7586208	2	179686495	G	0.942674	0.120491	0.0232586	2.2e-07	0.042666	0.0217973	0.0503001	2.86526	5.1274
LVESV	rs2042995	rs34820893	2	179686878	G	0.942889	0.119228	0.0232907	3.1e-07	0.0412663	0.0218237	0.0586391	2.93083	5.28379
LVESV	rs2042995	rs56988799	2	179690535	G	0.943164	0.119849	0.0233023	2.7e-07	0.0412444	0.0217497	0.0579185	2.90406	5.30935
LVESV	rs2042995	rs11885885	2	179691728	C	0.943078	0.120806	0.0232884	2.1e-07	0.0421937	0.0217332	0.052205	2.8566	5.20771
LVESV	rs2042995	rs12622500	2	179713329	C	0.949269	0.146002	0.0247166	3.5e-09	0.0597452	0.0230357	0.00949783	2.2559	4.18119
LVESV	rs2042995	rs113842328	2	179714605	GAATT	0.941834	0.13708	0.0231503	3.2e-09	0.0498339	0.0212417	0.0189742	2.24556	4.9336
LVESV	rs2042995	rs55807016	2	179716856	G	0.941999	0.137281	0.0231265	2.9e-09	0.0501446	0.0211372	0.0176761	2.23432	4.87135
LVESV	rs2042995	rs76580576	2	179721931	A	0.942196	0.136767	0.023143	3.4e-09	0.0497221	0.0211518	0.018737	2.25254	4.90275
LVESV	rs2042995	rs73973171	2	179722521	A	0.941911	0.137196	0.0230922	2.8e-09	0.0501691	0.0211043	0.0174444	2.23034	4.86415
LVESV	rs2042995	rs80182096	2	179726125	G	0.941923	0.13697	0.0230849	3e-09	0.0500076	0.0211019	0.0177969	2.23818	4.87117
LVESV	rs2042995	rs12619308	2	179729270	G	0.941817	0.138257	0.0230937	2.1e-09	0.0515376	0.0211449	0.0147949	2.19823	4.74225
LVESV	rs2042995	rs73973173	2	179730268	A	0.942609	0.137755	0.0232184	3e-09	0.0510614	0.0212783	0.0164088	2.23818	4.77493
LVESV	rs2042995	rs75886803	2	179740338	A	0.943363	0.139187	0.0233273	2.4e-09	0.0532696	0.021391	0.0127641	2.21301	4.55108
LVESV	rs2042995	rs6752756	2	179741105	C	0.943262	0.137423	0.0233306	3.9e-09	0.0519767	0.0214147	0.015218	2.26851	4.62629
LVESV	rs2042995	rs60105920	2	179747968	G	0.943395	0.138754	0.0233327	2.7e-09	0.0528383	0.0213965	0.0135307	2.22623	4.5854
LVESV	rs2042995	rs535328260	2	179749971	T	0.930877	0.108297	0.021547	5e-07	0.0326969	0.0202936	0.107137	3.0274	6.4955
LVESV	rs2042995	rs73973181	2	179752984	T	0.943124	0.140051	0.0233487	2e-09	0.0544006	0.0215125	0.0114456	2.19287	4.48086
LVESV	rs2042995	rs1873164	2	179753549	G	0.195651	-0.0811029	0.0135854	2.4e-09	-0.0579227	0.0134242	1.59747e-05	2.21301	1.79707
LVESV	rs2042995	rs1873163	2	179753695	C	0.943042	0.139242	0.0233356	2.4e-09	0.0537433	0.021547	0.0126228	2.21301	4.53949
LVESV	rs2042995	rs6755035	2	179753954	A	0.943043	0.1391	0.0233379	2.5e-09	0.0536063	0.0215416	0.0128282	2.21758	4.54694
LVESV	rs2042995	rs7591091	2	179754194	T	0.300307	-0.0642116	0.0117721	4.9e-08	-0.0300676	0.011225	0.00739233	2.60961	3.42987
LVESV	rs2042995	rs12476741	2	179755283	A	0.583517	-0.0537375	0.0109362	8.9e-07	-0.0431898	0.0109155	7.59792e-05	3.15269	1.46884
LVESV	rs2042995	rs73041940	2	179757052	C	0.592612	-0.0544309	0.0109833	7.2e-07	-0.0440424	0.0109742	5.98844e-05	3.10545	1.45468
LVESV	rs2042995	rs6747402	2	179759434	G	0.512005	-0.061149	0.0108035	1.5e-08	-0.05716	0.0108284	1.30087e-07	2.43813	1.13624
LVESV	rs2042995	rs6750760	2	179759810	G	0.372971	-0.0673372	0.0111594	1.6e-09	-0.0514714	0.0110633	3.28042e-06	2.16871	1.6039
LVESV	rs2042995	rs4894062	2	179761990	G	0.513475	-0.0615048	0.0107843	1.2e-08	-0.0562309	0.0107904	1.87605e-07	2.4083	1.17751
LVESV	rs2042995	rs1489490	2	179764484	T	0.512732	-0.0602074	0.0107861	2.4e-08	-0.0566568	0.0108052	1.57578e-07	2.50344	1.12014
LVESV	rs2042995	rs7562602	2	179765674	T	0.374416	-0.0670382	0.0111396	1.8e-09	-0.0514261	0.0110352	3.15944e-06	2.1814	1.58984
LVESV	rs2042995	rs7602042	2	179766048	G	0.37448	-0.0671949	0.0111372	1.6e-09	-0.0515731	0.0110328	2.94649e-06	2.16871	1.59038
LVESV	rs2042995	rs71423587	2	179767554	A	0.590616	-0.0544995	0.0109582	6.6e-07	-0.0444304	0.0109451	4.92029e-05	3.08646	1.43464
LVESV	rs2042995	rs139023143	2	179767733	G	0.551136	-0.057157	0.0110024	2e-07	-0.0552489	0.011242	8.90037e-07	2.84756	1.10716
LVESV	rs2042995	rs62177303	2	179768624	C	0.592273	-0.0536924	0.0109613	9.7e-07	-0.043222	0.0109263	7.62912e-05	3.17229	1.4604
LVESV	rs2042995	rs13021413	2	179772954	G	0.593544	-0.0538023	0.0109777	9.5e-07	-0.0426549	0.0109423	9.69238e-05	3.16753	1.50048
LVESV	rs2042995	rs1387473	2	179774273	G	0.519188	-0.0594316	0.0108152	3.9e-08	-0.0537432	0.0108429	7.1764e-07	2.57469	1.20586
LVESV	rs2042995	rs955738	2	179775152	T	0.514854	-0.0596177	0.0108149	3.5e-08	-0.0554577	0.0108583	3.2663e-07	2.55846	1.14955
LVESV	rs2042995	rs10167882	2	179776290	G	0.375065	-0.0660405	0.0111567	3.2e-09	-0.0501721	0.0110832	5.98685e-06	2.24556	1.62649
LVESV	rs2042995	rs10167919	2	179776492	C	0.515059	-0.0591892	0.0108157	4.4e-08	-0.0550209	0.0108638	4.09258e-07	2.59303	1.15162
LVESV	rs2042995	rs12999923	2	179777279	A	0.451478	-0.0538733	0.0108304	6.5e-07	-0.033222	0.0106566	0.00182393	3.08315	2.25889
LVESV	rs2042995	rs6724114	2	179778417	C	0.37116	-0.0684624	0.0111865	9.4e-10	-0.0534848	0.01113	1.54391e-06	2.11321	1.55331
LVESV	rs2042995	rs1489487	2	179778444	G	0.37112	-0.0683957	0.0111879	9.8e-10	-0.0534163	0.0111324	1.60029e-06	2.11746	1.55436
LVESV	rs2042995	rs12468981	2	179780247	C	0.45082	-0.0549321	0.0108411	4e-07	-0.0345468	0.0106687	0.00120308	2.98154	2.1913
LVESV	rs2042995	rs12990128	2	179780855	C	0.371315	-0.0686061	0.011184	8.6e-10	-0.0536341	0.0111186	1.40835e-06	2.10421	1.54932
LVESV	rs2042995	rs12467323	2	179783696	C	0.59238	-0.0554548	0.0110016	4.6e-07	-0.0442895	0.0109904	5.58169e-05	3.0101	1.48998
LVESV	rs2042995	rs13012653	2	179784247	G	0.45083	-0.0553231	0.0108502	3.4e-07	-0.0346473	0.0106732	0.00116954	2.94901	2.20619
LVESV	rs2042995	rs13019110	2	179785274	C	0.450866	-0.0551632	0.01085	3.7e-07	-0.0345214	0.0106746	0.00122078	2.96585	2.20769
LVESV	rs2042995	rs4894064	2	179785383	T	0.42138	-0.0544997	0.0109835	7e-07	-0.0385436	0.0109287	0.000420596	3.09927	1.82306
LVESV	rs2042995	rs147025433	2	179785422	TAC	0.336637	-0.0686171	0.0119829	1e-08	-0.0529525	0.0127043	3.07184e-05	2.38447	1.77281
LVESV	rs2042995	rs4893859	2	179786527	G	0.549659	0.0560059	0.0108549	2.5e-07	0.0353931	0.0106789	0.00091875	2.88936	2.17402
LVESV	rs2042995	rs2130220	2	179787062	G	0.627338	0.069727	0.0111958	4.7e-10	0.0547409	0.0111427	8.98244e-07	2.04502	1.54267
LVESV	rs2042995	rs10169992	2	179789559	A	0.625937	0.066163	0.0112063	3.5e-09	0.0530686	0.0111746	2.04375e-06	2.2559	1.48622
LVESV	rs2042995	rs11684630	2	179792035	C	0.651553	0.0641216	0.0113344	1.5e-08	0.0532962	0.0113257	2.52929e-06	2.43813	1.39788
LVESV	rs2042995	rs10194023	2	179793615	C	0.416515	0.0552104	0.0109343	4.4e-07	0.0496487	0.0109655	5.96215e-06	3.00096	1.21666
LVESV	rs2042995	rs10171173	2	179794447	A	0.62565	0.0661315	0.011185	3.4e-09	0.0532069	0.0111175	1.7023e-06	2.25254	1.46794
LVESV	rs2042995	rs10930845	2	179797991	T	0.625588	0.0655614	0.0111785	4.5e-09	0.0525605	0.0111107	2.23826e-06	2.2854	1.47728
LVESV	rs2042995	rs2366920	2	179810904	A	0.344948	0.056118	0.0113132	7e-07	0.0423665	0.0112515	0.000166266	3.09927	1.62863
LVESV	rs2042995	rs2200826	2	179822321	G	0.382619	-0.0637502	0.0111455	1.1e-08	-0.0513469	0.0110963	3.70283e-06	2.39687	1.46528
LVESV	rs2042995	rs10497528	2	179825261	A	0.582102	0.0671273	0.0109617	9.1e-10	0.0581098	0.0109539	1.12702e-07	2.10992	1.30122
LVESV	rs2042995	rs11303440	2	179825838	TG	0.454036	-0.0549746	0.0108733	4.3e-07	-0.036526	0.0107419	0.000673024	2.99625	2.00712
LVESV	rs2042995	rs6725028	2	179826241	A	0.452546	-0.0549917	0.010862	4.1e-07	-0.0363632	0.0107129	0.000687981	2.98655	2.01972
LVESV	rs2042995	rs199577924	2	179827365	C	0.614418	0.0613307	0.0111486	3.8e-08	0.0487385	0.0111171	1.16464e-05	2.57078	1.50395
LVESV	rs2042995	rs66661295	2	179828633	GAGA	0.620452	0.065533	0.0111504	4.2e-09	0.0534991	0.0111076	1.46149e-06	2.27722	1.43555
LVESV	rs2042995	rs7574599	2	179829531	T	0.613221	0.0622853	0.0111125	2.1e-08	0.0497017	0.0110582	6.97173e-06	2.48454	1.48891
LVESV	rs2042995	rs6727743	2	179831974	A	0.613268	0.062565	0.0111078	1.8e-08	0.0499357	0.0110437	6.13624e-06	2.46306	1.48591
LVESV	rs2042995	rs6715920	2	179836298	G	0.620727	0.0664641	0.0111499	2.5e-09	0.0543758	0.0110946	9.53032e-07	2.21758	1.4287
LVESV	rs2042995	rs6747725	2	179837050	A	0.618587	0.0645338	0.0111369	6.8e-09	0.0520758	0.0110757	2.57845e-06	2.33557	1.46144
LVESV	rs2042995	rs924800	2	179838102	A	0.619646	0.0660812	0.0111432	3e-09	0.05396	0.011086	1.13065e-06	2.23818	1.43322
LVESV	rs2042995	rs6751992	2	179838134	A	0.45236	-0.0560861	0.0108535	2.4e-07	-0.0374669	0.0106946	0.000459444	2.88162	1.9833
LVESV	rs2042995	rs16866583	2	179840141	A	0.618614	0.0642288	0.0111407	8.2e-09	0.0517703	0.0110783	2.96646e-06	2.35905	1.46283
LVESV	rs2042995	rs11675573	2	179840918	C	0.653202	0.0665146	0.011335	4.4e-09	0.0555432	0.0112917	8.70149e-07	2.28273	1.37888
LVESV	rs2042995	rs13403584	2	179842062	T	0.62071	0.0667407	0.0111502	2.2e-09	0.0546514	0.0110923	8.35186e-07	2.20336	1.42436
LVESV	rs2042995	rs10930847	2	179842619	C	0.618783	0.0646634	0.0111404	6.5e-09	0.0522401	0.0110779	2.40851e-06	2.32998	1.45723
LVESV	rs2042995	rs1847420	2	179843612	G	0.619689	0.0661771	0.0111455	2.9e-09	0.0540641	0.0110866	1.07972e-06	2.23432	1.43088
LVESV	rs2042995	rs12468290	2	179844471	G	0.452209	-0.0560209	0.0108549	2.5e-07	-0.0373764	0.0106927	0.000473133	2.88936	1.98557
LVESV	rs2042995	rs12469182	2	179844609	G	0.452211	-0.0560187	0.0108549	2.5e-07	-0.0373742	0.0106927	0.000473498	2.88936	1.98577
LVESV	rs2042995	rs11681839	2	179845060	C	0.62076	0.0668013	0.0111531	2.1e-09	0.0546896	0.0110957	8.26897e-07	2.19823	1.42667
LVESV	rs2042995	rs4894072	2	179845474	G	0.613531	0.062955	0.0111105	1.5e-08	0.0503488	0.0110452	5.15379e-06	2.43813	1.47959
LVESV	rs2042995	rs745785060	2	179846123	AC	0.621657	0.0675915	0.0112105	1.6e-09	0.0553296	0.0111226	6.54082e-07	2.16871	1.42228
LVESV	rs2042995	rs11694943	2	179846540	A	0.613965	0.0636625	0.0111839	1.3e-08	0.0509259	0.0110917	4.40379e-06	2.41892	1.47233
LVESV	rs2042995	rs4308154	2	179847343	T	0.613764	0.0634463	0.0112345	1.6e-08	0.0508825	0.0113208	6.9696e-06	2.4469	1.51177
LVESV	rs2042995	rs375847585	2	179847369	GC	0.620267	0.0672124	0.0112765	2.5e-09	0.0551714	0.0113768	1.23805e-06	2.21758	1.45618
LVESV	rs2042995	rs58993005	2	179847371	C	0.620266	0.0672165	0.0112766	2.5e-09	0.0551755	0.0113768	1.2358e-06	2.21758	1.45599
LVESV	rs2042995	rs10191740	2	179847859	C	0.613757	0.0634543	0.0112636	1.8e-08	0.0508641	0.0113925	8.01726e-06	2.46306	1.51977
LVESV	rs2042995	rs13428471	2	179848692	T	0.622917	0.0628849	0.0113819	3.3e-08	0.0498341	0.0116228	1.80593e-05	2.54972	1.57727
LVESV	rs2042995	rs372223930	2	179850812	C	0.451606	-0.0561068	0.011122	4.5e-07	-0.0374509	0.0112812	0.000900931	3.00557	2.08412
LVESV	rs2042995	rs199526378	2	179851061	T	0.654495	0.0685832	0.0116603	4.1e-09	0.0579901	0.0120061	1.36497e-06	2.27438	1.43008
LVESV	rs2042995	rs377054154	2	179851886	T	0.742236	0.0767755	0.0134419	1.1e-08	0.0602114	0.014757	4.49978e-05	2.39687	1.83091
LVESV	rs2042995	rs370273404	2	179851887	G	0.742236	0.0767724	0.0134419	1.1e-08	0.0602083	0.014757	4.50385e-05	2.39687	1.83107
LVESV	rs2042995	rs12993732	2	179853545	G	0.451068	-0.0562027	0.0110085	3.3e-07	-0.0373318	0.0110259	0.000709661	2.94311	2.0583
LVESV	rs2042995	rs11678043	2	179854818	A	0.621696	0.0677451	0.0113293	2.2e-09	0.0550486	0.0114711	1.59549e-06	2.20336	1.49343
LVESV	rs2042995	rs71023464	2	179854982	TA	0.450243	-0.0554584	0.0112235	7.8e-07	-0.0365469	0.0115197	0.00151101	3.12312	2.16536
LVESV	rs2042995	rs28764950	2	179855673	C	0.620971	0.0619246	0.011317	4.5e-08	0.0509251	0.0114941	9.39983e-06	2.59647	1.4615
LVESV	8:125858538_GA_G	rs10107090	8	125849614	C	0.337868	-0.0695001	0.0114781	1.4e-09	0.00106049	0.00463596	0.819061	1.21637	102.14
LVESV	8:125858538_GA_G	rs138101724	8	125850143	TCTTTC	0.340495	-0.0712013	0.0115183	6.3e-10	0.000268567	0.00453165	0.952741	1.17052	437.603
LVESV	8:125858538_GA_G	rs6985130	8	125851016	T	0.337604	-0.071066	0.0114721	5.8e-10	-0.00025955	0.00452865	0.954296	1.16597	454.625
LVESV	8:125858538_GA_G	rs7003871	8	125851510	C	0.337942	-0.0712926	0.0114648	5e-10	-0.000472086	0.00450355	0.916514	1.15789	245.663
LVESV	8:125858538_GA_G	rs6980573	8	125852353	C	0.363469	-0.0661827	0.0112735	4.3e-09	-0.000376098	0.00559341	0.946391	1.28722	349.634
LVESV	8:125858538_GA_G	rs6980636	8	125852516	A	0.337481	-0.0707071	0.0114714	7.1e-10	7.81897e-05	0.00453055	0.986231	1.17716	1519.38
LVESV	8:125858538_GA_G	rs7001128	8	125852530	T	0.337751	-0.0705239	0.0114724	7.9e-10	0.000291649	0.00452626	0.948624	1.18316	397.381
LVESV	8:125858538_GA_G	rs10105974	8	125854515	G	0.364703	-0.0644068	0.0112646	1.1e-08	0.00113269	0.00563487	0.840687	1.3532	105.6
LVESV	8:125858538_GA_G	rs10104495	8	125857458	T	0.363067	-0.0647733	0.0112984	9.9e-09	0.00208707	0.00537557	0.697831	1.34546	51.228
LVESV	8:125858538_GA_G	rs12542527	8	125876444	A	0.717139	0.0732046	0.0120081	1.1e-09	0.00154407	0.00539462	0.774707	1.20215	80.8083
LVESV	8:125858538_GA_G	rs28455756	8	125894151	C	0.720937	0.0720687	0.012087	2.5e-09	0.000408846	0.00556234	0.941406	1.25197	328.034
LVESV	8:125858538_GA_G	rs3935882	8	125898257	T	0.721453	0.0700427	0.0120827	6.8e-09	-0.0011187	0.00576651	0.846176	1.31859	112.594
LVESV	8:125858538_GA_G	rs7386656	8	125901416	G	0.721759	0.0704294	0.0121131	6.1e-09	0.000219839	0.00617861	0.971617	1.31101	656.916
LVESV	8:125858538_GA_G	rs34011925	8	125901855	T	0.725389	0.0673272	0.0121569	3.1e-08	-0.00227848	0.00639995	0.721829	1.43429	53.04
LVESV	rs72840788	rs2014999	10	121287641	C	0.737421	-0.0610542	0.0122108	5.7e-07	-0.0408823	0.0120025	0.000658879	2.60274	1.96282
LVESV	rs72840788	rs17098973	10	121288501	G	0.734131	-0.0627831	0.0121473	2.4e-07	-0.0424059	0.0119092	0.000369752	2.45503	1.92879
LVESV	rs72840788	rs11199000	10	121288885	G	0.734101	-0.062667	0.0121527	2.5e-07	-0.042301	0.0119155	0.000385126	2.46163	1.93359
LVESV	rs72840788	rs10886508	10	121292897	G	0.73867	-0.0664519	0.0122654	6e-08	-0.046154	0.0121035	0.000137139	2.25037	1.86957
LVESV	rs72840788	rs10787979	10	121307837	G	0.273392	0.0664407	0.0122157	5.4e-08	0.0432594	0.0121008	0.000350356	2.2362	2.10321
LVESV	rs72840788	rs2917934	10	121310068	T	0.302034	0.0607406	0.0117418	2.3e-07	0.0392425	0.0115635	0.00068964	2.4482	2.0998
LVESV	rs72840788	rs10510057	10	121311048	G	0.771358	-0.0687202	0.0127783	7.5e-08	-0.0476073	0.012532	0.000145365	2.28098	1.85664
LVESV	rs72840788	rs11528321	10	121311308	C	0.770154	-0.0690141	0.0127314	5.9e-08	-0.0479856	0.0124891	0.000121941	2.2481	1.84707
LVESV	rs72840788	rs7087527	10	121311498	A	0.76511	-0.0685957	0.0126488	5.9e-08	-0.0471414	0.0124026	0.000144153	2.2481	1.88201
LVESV	rs72840788	rs7071853	10	121311606	T	0.766642	-0.0704519	0.0126717	2.7e-08	-0.0491116	0.0124255	7.73451e-05	2.14726	1.84082
LVESV	rs72840788	rs2917939	10	121313621	G	0.669371	-0.0562109	0.0114051	8.3e-07	-0.0306581	0.0110187	0.00539642	2.67259	2.68131
LVESV	rs72840788	rs10787980	10	121314170	C	0.670168	-0.0563166	0.0114098	8e-07	-0.0307889	0.0110275	0.00523832	2.66558	2.67314
LVESV	rs72840788	rs4752328	10	121315856	A	0.674876	-0.056546	0.0114603	8.1e-07	-0.0313006	0.0110846	0.00474593	2.66794	2.6215
LVESV	rs72840788	rs2917928	10	121315890	A	0.669268	-0.0564598	0.0114053	7.4e-07	-0.0308683	0.0110179	0.00508401	2.65086	2.67276
LVESV	rs72840788	rs10886512	10	121316070	G	0.77111	-0.0705253	0.0127647	3.3e-08	-0.0493994	0.0125477	8.25256e-05	2.17227	1.83217
LVESV	rs72840788	rs10749324	10	121316744	C	0.330735	0.0564963	0.0114057	7.3e-07	0.0309105	0.0110185	0.00502644	2.64831	2.66958
LVESV	rs72840788	rs6585553	10	121318515	G	0.674803	-0.0574555	0.0114846	5.6e-07	-0.0318857	0.0111079	0.00409777	2.59954	2.61861
LVESV	rs72840788	rs7911359	10	121318579	C	0.67458	-0.0572346	0.0114816	6.2e-07	-0.0316388	0.0111033	0.00437885	2.61805	2.63186
LVESV	rs72840788	rs4636576	10	121319048	T	0.669056	-0.0580987	0.0114365	3.8e-07	-0.0321506	0.0110553	0.00363552	2.53135	2.63185
LVESV	rs72840788	rs11199016	10	121319164	G	0.771391	-0.0710205	0.0127869	2.8e-08	-0.0498692	0.0125724	7.29184e-05	2.15175	1.82561
LVESV	rs72840788	rs142644550	10	121319695	A	0.66684	-0.0565516	0.0114403	7.7e-07	-0.0314067	0.0111096	0.00469881	2.65834	2.62606
LVESV	rs72840788	rs2917925	10	121321322	T	0.669573	-0.0564193	0.0114129	7.7e-07	-0.0306424	0.011019	0.00542117	2.65834	2.69804
LVESV	rs72840788	rs796353611	10	121321424	C	0.676074	-0.0579213	0.0115968	5.9e-07	-0.0326069	0.0113173	0.00396232	2.60899	2.59326
LVESV	rs72840788	rs4751741	10	121322445	A	0.669719	-0.0565102	0.0114166	7.4e-07	-0.0306363	0.0110198	0.00543393	2.65086	2.70688
LVESV	rs72840788	rs78912120	10	121323039	GA	0.767603	-0.0709809	0.0127936	2.9e-08	-0.049529	0.0126191	8.6755e-05	2.1561	1.85577
LVESV	rs72840788	rs10886513	10	121323173	T	0.669611	-0.056629	0.0114166	7e-07	-0.0307376	0.0110189	0.00527831	2.64047	2.70248
LVESV	rs72840788	rs11199019	10	121323204	A	0.404814	0.0543542	0.010924	6.5e-07	0.02802	0.0104857	0.0075355	2.62673	2.91447
LVESV	rs72840788	rs4752331	10	121323976	A	0.659266	-0.0570973	0.0113692	5.1e-07	-0.0307017	0.010957	0.00507854	2.58276	2.74268
LVESV	rs72840788	rs764928353	10	121324288	CA	0.760696	-0.0703595	0.0131822	9.4e-08	-0.0515581	0.0139557	0.000220403	2.31281	1.9216
LVESV	rs72840788	rs10787981	10	121324768	A	0.653994	-0.0575444	0.0113281	3.8e-07	-0.0306826	0.0109026	0.00488913	2.53135	2.77839
LVESV	rs72840788	rs10787982	10	121324883	C	0.653997	-0.0575476	0.0113281	3.8e-07	-0.0306858	0.0109026	0.00488467	2.53135	2.77791
LVESV	rs72840788	rs9421351	10	121324896	T	0.653997	-0.0575496	0.0113281	3.8e-07	-0.0306878	0.0109026	0.00488188	2.53135	2.77762
LVESV	rs72840788	rs10534611	10	121326116	CTT	0.755421	-0.0680715	0.0125484	5.8e-08	-0.0462134	0.0123282	0.00017784	2.24579	1.92977
LVESV	rs72840788	rs9421352	10	121327184	A	0.755281	-0.069896	0.0125277	2.4e-08	-0.0478445	0.0122842	9.82812e-05	2.13284	1.90137
LVESV	rs72840788	rs72840733	10	121327403	C	0.420561	0.0557142	0.0108648	2.9e-07	0.0283541	0.0103907	0.00635684	2.4859	2.97602
LVESV	rs72840788	rs78787582	10	121328162	A	0.917524	0.097164	0.0194514	5.9e-07	0.0252068	0.0174178	0.147845	2.60899	7.50325
LVESV	rs72840788	rs2917941	10	121328421	A	0.653869	-0.057625	0.0113262	3.6e-07	-0.0307377	0.0109007	0.00480535	2.52213	2.77952
LVESV	rs72840788	rs3009877	10	121328495	G	0.654253	-0.0577124	0.0113351	3.6e-07	-0.0307873	0.0109106	0.00477593	2.52213	2.77633
LVESV	rs72840788	rs75611822	10	121329179	ACT	0.765897	-0.0650739	0.012858	4.2e-07	-0.0462732	0.0127742	0.000291876	2.5486	1.80399
LVESV	rs72840788	rs74230546	10	121332888	A	0.783583	-0.0673165	0.0132947	4.1e-07	-0.0487587	0.0133738	0.000266521	2.54443	1.787
LVESV	rs72840788	rs3009879	10	121338507	C	0.582027	-0.0539301	0.0108876	7.3e-07	-0.0266512	0.0104232	0.0105603	2.64831	3.1051
LVESV	rs72840788	rs7098960	10	121338702	G	0.774252	-0.0652872	0.0129567	4.7e-07	-0.0468109	0.0128078	0.000257322	2.56828	1.76288
LVESV	rs72840788	rs4752335	10	121340908	A	0.773528	-0.0654346	0.0129401	4.3e-07	-0.0469128	0.0127921	0.000245107	2.55269	1.76327
LVESV	rs72840788	rs3816145	10	121347329	T	0.774587	-0.0652245	0.0129586	4.8e-07	-0.0467781	0.0128085	0.000260096	2.57199	1.76262
LVESV	rs72840788	rs146020828	10	121347839	TTTTC	0.232485	0.0687917	0.0128405	8.4e-08	0.0499048	0.0126979	8.48871e-05	2.29684	1.73801
LVESV	rs72840788	rs4751742	10	121349237	G	0.578794	-0.0546781	0.010877	5e-07	-0.0272157	0.0104102	0.00894029	2.57923	3.0757
LVESV	rs72840788	rs7919868	10	121356382	C	0.773581	-0.0655685	0.0129274	3.9e-07	-0.0472232	0.01275	0.000212412	2.53581	1.74496
LVESV	rs72840788	rs2420637	10	121356658	G	0.773441	-0.0650337	0.0129202	4.8e-07	-0.0466647	0.0127421	0.000250002	2.57199	1.75421
LVESV	rs72840788	rs12217200	10	121357196	A	0.773168	-0.0647311	0.0129083	5.3e-07	-0.0463699	0.0127315	0.000270393	2.58963	1.75889
LVESV	rs72840788	rs11199037	10	121357825	G	0.773317	-0.0651074	0.012919	4.7e-07	-0.0467383	0.0127414	0.000244241	2.56828	1.75182
LVESV	rs72840788	rs557021448	10	121360157	A	0.784139	-0.066652	0.0131611	4.1e-07	-0.0455498	0.0129557	0.000438419	2.54443	1.90203
LVESV	rs72840788	rs7478438	10	121360316	T	0.226507	0.06575	0.0129308	3.7e-07	0.0473624	0.0127691	0.00020796	2.52679	1.74681
LVESV	rs72840788	rs11199038	10	121361181	C	0.421806	0.0547516	0.0108818	4.9e-07	0.0271714	0.0104016	0.00899551	2.57564	3.08401
LVESV	rs72840788	rs11199039	10	121361770	C	0.773529	-0.0657305	0.0129339	3.7e-07	-0.0473406	0.0127756	0.000210928	2.52679	1.74974
LVESV	rs72840788	rs12569630	10	121362660	A	0.42178	0.0548699	0.0108844	4.6e-07	0.0272789	0.0104066	0.00875921	2.56449	3.08002
LVESV	rs72840788	rs10718041	10	121363023	AT	0.60906	-0.0630143	0.0113117	2.5e-08	-0.0385305	0.0113172	0.000662626	2.13782	2.39154
LVESV	rs72840788	rs61874738	10	121367233	G	0.490441	-0.0623472	0.0108318	8.6e-09	-0.0279534	0.0100397	0.00536474	2.01498	3.55238
LVESV	rs72840788	rs78810926	10	121367237	CA	0.275391	-0.0641276	0.0125836	3.5e-07	-0.0249241	0.0126016	0.0479454	2.51735	4.89363
LVESV	rs72840788	rs11199043	10	121367249	A	0.524494	-0.0639436	0.0110133	6.4e-09	-0.0316262	0.0105585	0.0027414	1.98342	3.19818
LVESV	rs72840788	rs10886520	10	121367444	A	0.493633	-0.0600999	0.0108212	2.8e-08	-0.0261317	0.0100412	0.00925636	2.15175	3.7141
LVESV	rs72840788	rs2420636	10	121369394	G	0.493726	-0.0599086	0.0108176	3.1e-08	-0.0258609	0.0100155	0.00982071	2.16442	3.73963
LVESV	rs72840788	rs12241957	10	121370131	C	0.490023	-0.0622125	0.0108172	8.9e-09	-0.027818	0.00999848	0.00539874	2.01871	3.55011
LVESV	rs72840788	rs7908484	10	121370544	A	0.49341	-0.0595439	0.0108234	3.8e-08	-0.0255152	0.0100223	0.0109012	2.19021	3.78095
LVESV	rs72840788	rs11594596	10	121371328	T	0.494449	-0.0603379	0.0108265	2.5e-08	-0.0263568	0.0100434	0.00868322	2.13782	3.68796
LVESV	rs72840788	rs11592336	10	121371334	G	0.494411	-0.060305	0.0108268	2.5e-08	-0.0263273	0.0100443	0.00876436	2.13782	3.6952
LVESV	rs72840788	rs7921223	10	121371877	C	0.49465	-0.0611802	0.0108315	1.6e-08	-0.0268912	0.0100672	0.00755861	2.08467	3.6746
LVESV	rs72840788	rs2420639	10	121373666	G	0.469777	-0.0553063	0.0108379	3.3e-07	-0.0188293	0.00994308	0.0582633	2.50742	5.24985
LVESV	rs72840788	rs2577333	10	121373944	A	0.465955	-0.0580298	0.0108477	8.8e-08	-0.0211234	0.00992891	0.0333812	2.30342	4.77855
LVESV	rs72840788	rs84086	10	121378250	T	0.454824	-0.0569196	0.0108346	1.5e-07	-0.018969	0.00984476	0.0540027	2.3816	5.3834
LVESV	rs72840788	rs196308	10	121379436	A	0.454799	-0.0570879	0.0108353	1.4e-07	-0.0190899	0.00984608	0.0525213	2.37119	5.35599
LVESV	rs72840788	rs196309	10	121379764	A	0.454798	-0.0570782	0.0108354	1.4e-07	-0.0190797	0.00984606	0.0526477	2.37119	5.36036
LVESV	rs72840788	rs11369520	10	121380045	T	0.45488	-0.0569042	0.0108502	1.6e-07	-0.0188483	0.00988055	0.0564404	2.39142	5.44363
LVESV	rs72840788	rs196310	10	121381615	A	0.515667	-0.0534054	0.0108211	8e-07	-0.0206936	0.0101275	0.0410224	2.66558	4.39582
LVESV	rs72840788	rs196311	10	121382552	A	0.454754	-0.0573495	0.010839	1.2e-07	-0.0193275	0.00985134	0.0497725	2.34825	5.31141
LVESV	rs72840788	rs12412501	10	121382633	C	0.815205	0.075577	0.0138107	4.4e-08	0.0200524	0.0121115	0.0977908	2.20916	7.28586
LVESV	rs72840788	rs34567439	10	121383119	T	0.815214	0.0755628	0.0138108	4.5e-08	0.0200416	0.0121123	0.0979962	2.2121	7.28277
LVESV	rs72840788	rs11411233	10	121387179	A	0.457204	-0.0557287	0.0108537	2.8e-07	-0.0179895	0.0099075	0.0694093	2.48012	5.65591
LVESV	rs72840788	rs17694920	10	121387448	A	0.815186	0.0756427	0.0138053	4.3e-08	0.0200897	0.0121066	0.0970358	2.20617	7.27151
LVESV	rs72840788	rs196265	10	121389832	T	0.454809	-0.0577687	0.0108361	9.8e-08	-0.0197308	0.00984485	0.0450509	2.31878	5.20597
LVESV	rs72840788	rs367990895	10	121399777	GT	0.184485	-0.077576	0.0140985	3.7e-08	-0.025413	0.0132134	0.054446	2.18679	5.87943
LVESV	rs72840788	rs196277	10	121400563	C	0.186326	-0.0734251	0.0137574	9.4e-08	-0.0177182	0.0120154	0.140314	2.31281	8.23881
LVESV	rs72840788	rs196279	10	121401490	C	0.186334	-0.0730638	0.0137438	1.1e-07	-0.0173262	0.0119986	0.148735	2.3355	8.40831
LVESV	rs72840788	rs61874745	10	121402377	G	0.813652	0.0727528	0.0137403	1.2e-07	0.0171007	0.0119927	0.153889	2.34825	8.51487
LVESV	rs72840788	rs196280	10	121402602	T	0.186304	-0.0728578	0.0137404	1.1e-07	-0.0171372	0.0119897	0.152909	2.3355	8.53223
LVESV	rs72840788	rs196282	10	121402919	C	0.18654	-0.0729908	0.0137454	1.1e-07	-0.0172595	0.0119943	0.150156	2.3355	8.45048
LVESV	rs72840788	rs196284	10	121404256	A	0.187378	-0.0732198	0.0137707	1.1e-07	-0.0167965	0.0120704	0.164062	2.3355	8.86456
LVESV	rs72840788	rs112976130	10	121408818	C	0.811632	0.0725623	0.0138539	1.6e-07	0.0139593	0.0122234	0.253448	2.39142	11.4004
LVESV	rs72840788	rs61869035	10	121409158	A	0.811665	0.0723919	0.0138615	1.8e-07	0.0138307	0.0122326	0.258204	2.40956	11.4699
LVESV	rs72840788	rs17099139	10	121419487	C	0.719512	0.0977597	0.0120819	5.9e-16	0.0132133	0.00658067	0.0446541	1.06715	11.2797
LVESV	rs72840788	rs125585	10	121420554	G	0.608157	0.0548234	0.0111509	8.8e-07	-0.00484635	0.00857888	0.572131	2.6838	24.9707
LVESV	rs72840788	rs196345	10	121420922	G	0.608149	0.0548034	0.0111493	8.9e-07	-0.00486392	0.00857899	0.570743	2.68598	24.8424
LVESV	rs72840788	rs2577339	10	121422482	G	0.608134	0.05474	0.0111429	9e-07	-0.00482012	0.00857634	0.574099	2.68813	25.0848
LVESV	rs72840788	rs196318	10	121425502	C	0.608117	0.0545697	0.0111357	9.6e-07	-0.0048346	0.00857479	0.57288	2.70066	24.8732
LVESV	rs72840788	rs7095308	10	121426312	G	0.719588	0.0971331	0.0120584	7.9e-16	0.0133032	0.0066175	0.044399	1.07611	11.1652
LVESV	rs72840788	rs196325	10	121428828	A	0.388527	-0.0632521	0.0112432	1.8e-08	-0.00583788	0.0090361	0.518239	2.09844	27.1298
LVESV	rs72840788	rs72842211	10	121438211	G	0.865878	0.0883921	0.015917	2.8e-08	-0.00521863	0.0112524	0.642807	2.15175	39.3542
LVESV	rs72840788	rs72842212	10	121438212	C	0.86616	0.0912064	0.0160354	1.3e-08	-0.00255653	0.0115588	0.824956	2.06083	94.3656
LVESV	rs72840788	rs774397549	10	121581226	CCCTCCCTTCATCTCTG	0.896498	0.0908431	0.0183048	6.9e-07	0.0180815	0.0179251	0.313106	2.63779	12.217
LVESV	rs72840788	rs61603072	10	121607678	TA	0.751248	0.0749724	0.0128469	5.4e-09	0.01324	0.0108999	0.224485	1.96572	12.7427
LVESV	rs139221256	rs530701470	15	85219682	CA	0.737594	-0.0623089	0.0124354	5.4e-07	0.00078739	0.00551507	0.886471	1.21574	119.758
LVESV	rs139221256	rs149369954	15	85348961	TTTTG	0.745033	-0.0648799	0.0125909	2.6e-07	-0.000383957	0.00563101	0.945637	1.15714	271.262
LVESV	rs139221256	rs755913004	15	85348970	TTTG	0.758394	-0.0676916	0.0129379	1.7e-07	-0.00423585	0.0074384	0.569045	1.1256	27.6474
LVESV	rs139221256	rs35545192	15	85373498	C	0.726769	-0.0594512	0.0121433	9.8e-07	0.00358691	0.00443888	0.419052	1.26811	15.9075
LVESV	rs139221256	rs35808647	15	85377441	G	0.727902	-0.0606593	0.0121588	6.1e-07	0.00221953	0.00449625	0.62156	1.2261	30.0928
LVESV	rs139221256	rs3803403	15	85383145	C	0.736968	-0.0624353	0.0122807	3.7e-07	-0.00107783	0.00537487	0.841066	1.18471	85.5635
LVSV	rs3134771	rs2894183	6	31202306	T	0.34739	0.060905	0.0114367	1e-07	0.00263371	0.00429485	0.539728	1.05842	26.1365
LVEF	rs945425	rs71002936	1	16129758	CT	0.561428	0.0553851	0.0109426	4.2e-07	0.0174315	0.00928227	0.0603899	1.57847	5.23098
LVEF	rs945425	rs4661338	1	16131112	C	0.717615	-0.0588481	0.0119571	8.6e-07	0.00113907	0.00758627	0.880647	1.65947	109.886
LVEF	rs945425	rs7525608	1	16141901	A	0.563827	0.0575241	0.0109093	1.3e-07	0.01963	0.00922776	0.0333966	1.46172	4.66441
LVEF	rs945425	rs12029984	1	16142403	A	0.56608	0.0564405	0.0109388	2.5e-07	0.0187653	0.00930899	0.0438184	1.5246	4.86038
LVEF	rs945425	rs1976402	1	16143779	G	0.709659	-0.0593219	0.0118476	5.5e-07	0.00174244	0.00719378	0.808614	1.608	67.8487
LVEF	rs945425	rs6674071	1	16144855	G	0.709345	-0.0597618	0.0118446	4.5e-07	0.00136564	0.00717706	0.849091	1.58592	89.3338
LVEF	rs945425	rs4661656	1	16145970	A	0.529822	-0.0530826	0.0108052	9e-07	-0.0123857	0.00881357	0.159933	1.66489	7.59458
LVEF	rs945425	rs28537253	1	16148600	A	0.529575	-0.0535967	0.0108023	7e-07	-0.0128668	0.00880452	0.143909	1.63536	7.31062
LVEF	rs945425	rs7537101	1	16150384	T	0.532102	-0.0531637	0.0108211	9e-07	-0.0121337	0.0088178	0.168808	1.66489	7.82514
LVEF	rs945425	rs775143065	1	16160201	TAA	0.399793	0.0561819	0.0113252	7e-07	0.0194004	0.0102158	0.0575584	1.63536	4.96407
LVEF	rs945425	rs4661342	1	16160773	C	0.709908	-0.0590402	0.0118446	6.2e-07	0.00205495	0.00718648	0.774919	1.62148	56.0538
LVEF	rs945425	rs10927865	1	16167356	C	0.572557	0.0593093	0.01092	5.6e-08	0.0196423	0.009067	0.0302843	1.388	4.77475
LVEF	rs945425	rs12135073	1	16167799	A	0.70942	-0.0596504	0.0118422	4.7e-07	0.00157298	0.00715558	0.826007	1.59065	76.2248
LVEF	rs945425	rs10737911	1	16167855	T	0.572555	0.0592967	0.0109199	5.6e-08	0.019629	0.00906691	0.0303952	1.388	4.77975
LVEF	rs945425	rs12039892	1	16167974	A	0.575068	0.0572489	0.0109321	1.6e-07	0.0177111	0.00909427	0.0514742	1.48112	5.27462
LVEF	rs945425	rs78645709	1	16168492	A	0.572522	0.059294	0.0109225	5.7e-08	0.0196468	0.0090739	0.0303721	1.38947	4.77364
LVEF	rs945425	rs34986721	1	16170955	CA	0.571487	0.0609705	0.011023	3.2e-08	0.0208558	0.00926057	0.0243156	1.34299	4.64332
LVEF	rs945425	rs12744578	1	16173110	A	0.709456	-0.0595707	0.0118423	4.9e-07	0.00166308	0.00715132	0.816107	1.59522	71.4968
LVEF	rs945425	rs6668183	1	16173814	G	0.572556	0.0591674	0.0109189	6e-08	0.0194967	0.009062	0.0314388	1.39376	4.80645
LVEF	rs945425	rs10927866	1	16175317	C	0.572377	0.0591636	0.0109178	6e-08	0.0194792	0.00906026	0.0315582	1.39376	4.81172
LVEF	rs945425	rs10927867	1	16177285	A	0.574832	0.0570149	0.0109289	1.8e-07	0.0174494	0.00908639	0.0548089	1.49235	5.34808
LVEF	rs945425	rs10159189	1	16178255	G	0.574813	0.0570961	0.0109291	1.7e-07	0.0175336	0.0090873	0.0536738	1.48688	5.32936
LVEF	rs945425	rs7540449	1	16184132	G	0.572372	0.0591302	0.0109173	6.1e-08	0.0194449	0.00906012	0.0318565	1.39514	4.82006
LVEF	rs945425	rs7547314	1	16186722	G	0.572278	0.0591009	0.0109185	6.2e-08	0.019415	0.00906008	0.0321195	1.39651	4.82685
LVEF	rs945425	rs12023422	1	16187625	G	0.574746	0.0572778	0.0109304	1.6e-07	0.0177143	0.0090883	0.0512794	1.48112	5.26789
LVEF	rs945425	rs7514600	1	16190261	G	0.574834	0.0570565	0.0109296	1.8e-07	0.0174911	0.00908638	0.0542318	1.49235	5.32866
LVEF	rs945425	rs771939840	1	16192196	CAGGT	0.572415	0.0593953	0.0109161	5.3e-08	0.0197199	0.00905744	0.0294656	1.38344	4.75325
LVEF	rs945425	rs7552077	1	16196759	A	0.572375	0.0591367	0.0109171	6.1e-08	0.0194508	0.00906008	0.0318034	1.39514	4.81772
LVEF	rs945425	rs598371	1	16212739	G	0.425162	-0.0572316	0.0109272	1.6e-07	-0.01765	0.0090831	0.051995	1.48112	5.29258
LVEF	rs945425	rs1262788	1	16215608	G	0.427608	-0.059341	0.010916	5.4e-08	-0.0196397	0.00905687	0.0301216	1.38498	4.77779
LVEF	rs945425	rs643420	1	16215952	T	0.427917	-0.0596345	0.0109168	4.7e-08	-0.0199642	0.00906396	0.0276234	1.37359	4.70122
LVEF	rs945425	rs559197	1	16223695	G	0.42757	-0.0590692	0.0109172	6.3e-08	-0.019367	0.00905787	0.032505	1.39786	4.83899
LVEF	rs945425	rs643919	1	16223840	T	0.424967	-0.0569255	0.0109271	1.9e-07	-0.0173516	0.0090832	0.0560946	1.49756	5.37236
LVEF	rs945425	rs10754897	1	16226634	A	0.427478	-0.0589948	0.0109166	6.5e-08	-0.0192756	0.00905601	0.0332965	1.4005	4.86402
LVEF	rs945425	rs6702355	1	16231746	T	0.424944	-0.0569265	0.0109276	1.9e-07	-0.0173425	0.00908316	0.0562227	1.49756	5.37662
LVEF	rs945425	rs848207	1	16253417	A	0.426972	-0.058446	0.0109256	8.8e-08	-0.0187977	0.00907267	0.0382741	1.42661	4.97886
LVEF	rs945425	rs848209	1	16256007	T	0.425161	-0.0574054	0.0109289	1.5e-07	-0.0178319	0.00908293	0.049619	1.47503	5.23165
LVEF	rs945425	rs848210	1	16259813	A	0.424925	-0.0569196	0.0109291	1.9e-07	-0.0173639	0.00908519	0.0559743	1.49756	5.36836
LVEF	rs945425	rs848212	1	16263452	A	0.426761	-0.0582659	0.0109299	9.8e-08	-0.0186178	0.00908135	0.0403535	1.43613	5.02739
LVEF	rs945425	rs848214	1	16265422	A	0.42678	-0.0585203	0.0109283	8.6e-08	-0.0188159	0.00907218	0.0380773	1.4246	4.97804
LVEF	rs945425	rs698889	1	16267040	A	0.424955	-0.0563979	0.0109347	2.5e-07	-0.016775	0.00908775	0.0649076	1.5246	5.55867
LVEF	rs945425	rs698890	1	16267371	C	0.427708	-0.0595328	0.0109197	5e-08	-0.0197682	0.00905554	0.0290358	1.37864	4.74998
LVEF	rs945425	rs848217	1	16272250	A	0.499145	-0.0599705	0.0108548	3.3e-08	-0.0139106	0.00827769	0.0928617	1.34539	7.24835
LVEF	rs945425	rs848194	1	16285342	G	0.423995	-0.0568158	0.0109379	2.1e-07	-0.0169762	0.00906544	0.06112	1.50731	5.50147
LVEF	rs945425	rs848195	1	16286522	A	0.42655	-0.0592514	0.0109217	5.8e-08	-0.0193275	0.00903708	0.0324605	1.39092	4.86118
LVEF	rs945425	rs848199	1	16292742	C	0.42697	-0.05881	0.0109243	7.3e-08	-0.0187894	0.00903902	0.037645	1.41039	5.01068
LVEF	rs945425	rs4661674	1	16296039	A	0.672842	-0.0595303	0.0114506	2e-07	0.00218002	0.00636234	0.731866	1.50254	49.4139
LVEF	rs945425	rs5772655	1	16296982	G	0.673814	-0.0598933	0.0114606	1.7e-07	0.00204925	0.00632778	0.746052	1.48688	53.2068
LVEF	rs945425	rs6684328	1	16297189	G	0.678734	-0.0581557	0.0115112	4.4e-07	0.00487666	0.00616329	0.428802	1.58349	17.2853
LVEF	rs945425	rs56352596	1	16297592	G	0.574119	0.0577305	0.0109231	1.3e-07	0.0177549	0.00904071	0.0495441	1.46172	5.27664
LVEF	rs945425	rs34763423	1	16297738	GA	0.672868	-0.0598801	0.0114811	1.8e-07	0.00229883	0.00633933	0.716881	1.49235	46.6592
LVEF	rs945425	rs201195651	1	16297959	TAC	0.680236	-0.0597527	0.0116478	2.9e-07	0.00142052	0.00702289	0.839706	1.53963	86.1654
LVEF	rs945425	rs10927875	1	16299312	C	0.674053	-0.0597576	0.0114623	1.9e-07	0.00223321	0.00631794	0.723735	1.49756	47.8652
LVEF	rs945425	rs698893	1	16302982	G	0.457397	0.0574484	0.0108658	1.2e-07	0.00614841	0.00761267	0.41929	1.45438	18.334
LVEF	rs945425	rs12566830	1	16303831	T	0.57767	0.0568907	0.0109621	2.1e-07	0.0169722	0.00911696	0.0626592	1.50731	5.55087
LVEF	rs945425	rs34178196	1	16304398	G	0.674392	-0.0591965	0.0114729	2.5e-07	0.00284151	0.00632922	0.653466	1.5246	35.7299
LVEF	rs945425	rs12138117	1	16305279	T	0.674355	-0.0592268	0.0114735	2.4e-07	0.00281031	0.00633019	0.657076	1.52052	36.2958
LVEF	rs945425	rs3979179	1	16306846	G	0.679074	-0.0578057	0.011521	5.2e-07	0.00523988	0.00617533	0.396149	1.60177	15.6263
LVEF	rs945425	rs6656953	1	16307371	T	0.674586	-0.0601147	0.0114756	1.6e-07	0.00194107	0.00632903	0.759077	1.48112	56.7676
LVEF	rs945425	rs34475848	1	16308408	C	0.429917	0.0603961	0.0109124	3.1e-08	0.00644714	0.00709035	0.3632	1.34052	17.0707
LVEF	rs945425	rs848309	1	16308447	T	0.428392	0.0599644	0.0108947	3.7e-08	0.00609474	0.00705454	0.387618	1.35438	18.056
LVEF	rs945425	rs371236917	1	16310737	C	0.689727	-0.0583112	0.0117886	7.6e-07	0.00624807	0.00667869	0.349518	1.64491	13.4037
LVEF	rs945425	rs770080977	1	16310973	TG	0.575438	0.059987	0.01094	4.2e-08	0.0197519	0.00904275	0.0289417	1.36449	4.79484
LVEF	rs945425	rs1739813	1	16311563	G	0.429743	0.0612867	0.0108884	1.8e-08	0.00713042	0.00699757	0.30821	1.29966	15.1515
LVEF	rs945425	rs34764449	1	16312083	C	0.677618	-0.0594099	0.0115128	2.5e-07	0.00391426	0.006109	0.521694	1.5246	23.3632
LVEF	rs945425	rs3961710	1	16313172	C	0.677959	-0.0594688	0.0115149	2.4e-07	0.00392849	0.00609014	0.518891	1.52052	23.2335
LVEF	rs945425	rs4307563	1	16313788	C	0.678657	-0.0582563	0.0115225	4.3e-07	0.00513053	0.00611392	0.401382	1.581	16.0592
LVEF	rs945425	rs10927878	1	16319957	C	0.668347	-0.0637266	0.0114556	2.7e-08	0.00261629	0.00517909	0.613444	1.3299	35.6633
LVEF	rs945425	rs10927879	1	16320028	G	0.644031	-0.0613451	0.0113322	6.2e-08	0.00194992	0.00589887	0.740978	1.39651	55.3602
LVEF	rs945425	rs10927880	1	16320404	C	0.608123	0.0588463	0.011066	1.1e-07	0.019951	0.00933763	0.0326287	1.44648	4.68152
LVEF	rs945425	rs34957618	1	16320499	G	0.668302	-0.0637229	0.0114556	2.7e-08	0.00261819	0.0051779	0.613105	1.3299	35.623
LVEF	rs945425	rs4661679	1	16321010	A	0.584924	-0.0564411	0.0109431	2.5e-07	-0.00388793	0.00738882	0.598756	1.5246	29.6389
LVEF	rs945425	rs7526491	1	16323398	G	0.608032	0.0586365	0.0110653	1.2e-07	0.0196947	0.00933395	0.0348581	1.45438	4.74778
LVEF	rs945425	rs143726939	1	16323565	T	0.522989	0.0607881	0.0108986	2.4e-08	0.0150374	0.00844393	0.074937	1.32097	6.77132
LVEF	rs945425	rs3888951	1	16324094	C	0.608037	0.0588873	0.011067	1e-07	0.0199339	0.0093336	0.0327028	1.43793	4.71249
LVEF	rs945425	rs10927881	1	16324338	T	0.609056	0.0573981	0.0110788	2.2e-07	0.0184791	0.00935248	0.0481721	1.51189	5.05432
LVEF	rs945425	rs72649673	1	16325450	G	0.609189	0.0574717	0.0110758	2.1e-07	0.0185746	0.00934881	0.04694	1.50731	5.02672
LVEF	rs945425	rs7527403	1	16325518	A	0.60798	0.0588807	0.0110686	1e-07	0.0199124	0.00933375	0.0328938	1.43793	4.72052
LVEF	rs945425	rs1763619	1	16326935	A	0.347264	0.0625199	0.011319	3.3e-08	-0.00588083	0.00412852	0.154319	1.34539	9.21841
LVEF	rs945425	rs1627145	1	16328116	C	0.347242	0.0622071	0.0113207	3.9e-08	-0.0062404	0.00411643	0.129526	1.35856	8.34675
LVEF	rs945425	rs1739833	1	16331108	T	0.347294	0.0623961	0.0113155	3.5e-08	-0.00606914	0.0040877	0.137615	1.35	8.65626
LVEF	rs945425	rs1739835	1	16335144	T	0.34735	0.06256	0.011309	3.2e-08	-0.00592275	0.00403498	0.142145	1.34299	8.8459
LVEF	rs945425	rs34033692	1	16335302	CA	0.346841	0.0633884	0.0113337	2.2e-08	-0.00503877	0.00412737	0.222154	1.31445	11.7206
LVEF	rs945425	rs1763610	1	16335527	G	0.347355	0.0625627	0.0113082	3.2e-08	-0.00592417	0.00402509	0.141072	1.34299	8.81167
LVEF	rs945425	rs34840873	1	16335827	T	0.608309	0.0592835	0.0110622	8.4e-08	0.0202791	0.00930873	0.0293687	1.42254	4.61827
LVEF	rs945425	rs11578845	1	16336654	G	0.608242	0.0592597	0.011059	8.4e-08	0.0202468	0.00930064	0.0294865	1.42254	4.62352
LVEF	rs945425	rs1763607	1	16337509	G	0.413893	0.067024	0.0109422	9.1e-10	0.00954094	0.00641138	0.136717	1.11332	10.4619
LVEF	rs945425	rs1739837	1	16337933	C	0.413944	0.0670828	0.0109415	8.7e-10	0.00959951	0.00641038	0.134264	1.11092	10.39
LVEF	rs945425	rs10927886	1	16339313	C	0.600525	-0.068584	0.0109937	4.4e-10	-0.0139053	0.00706001	0.048885	1.07577	7.13791
LVEF	rs945425	rs12404144	1	16339419	G	0.774694	-0.067664	0.0129451	1.7e-07	-0.00283444	0.00825276	0.731257	1.48688	49.8018
LVEF	rs945425	rs1763604	1	16339772	C	0.415211	0.0629757	0.0109636	9.2e-09	0.00610797	0.00661521	0.355839	1.25252	17.9081
LVEF	rs945425	rs60147323	1	16340048	A	0.412972	0.0675238	0.0109589	7.2e-10	0.0101156	0.00649407	0.119312	1.10094	9.90199
LVEF	rs945425	rs113462795	1	16340217	A	0.416699	0.067266	0.0109587	8.3e-10	0.00994053	0.00649273	0.125764	1.10842	10.0849
LVEF	rs945425	rs1763601	1	16340460	G	0.413722	0.0677955	0.0109424	5.8e-10	0.0102003	0.00639396	0.110646	1.08974	9.66104
LVEF	rs945425	rs1048334	1	16340761	T	0.413559	0.0681181	0.0109436	4.8e-10	0.0105354	0.00640092	0.0997802	1.08013	9.30986
LVEF	rs945425	rs1048245	1	16341354	T	0.413728	0.0678083	0.0109426	5.8e-10	0.0101909	0.00639111	0.110814	1.08974	9.6677
LVEF	rs945425	rs1048237	1	16341733	T	0.4138	0.0676819	0.0109426	6.2e-10	0.0100721	0.00639275	0.11513	1.09317	9.80773
LVEF	rs945425	rs1739840	1	16342237	A	0.413817	0.0677116	0.010943	6.1e-10	0.0101018	0.00639275	0.114062	1.09233	9.77312
LVEF	rs945425	rs761759	1	16342350	A	0.413819	0.0677139	0.010943	6.1e-10	0.0101041	0.00639275	0.11398	1.09233	9.76988
LVEF	rs945425	rs761760	1	16342419	A	0.413819	0.0677143	0.010943	6.1e-10	0.0101045	0.00639275	0.113966	1.09233	9.76933
LVEF	rs945425	rs1763599	1	16342602	C	0.413825	0.0677158	0.0109429	6.1e-10	0.010106	0.00639275	0.113912	1.09233	9.7672
LVEF	rs945425	rs1739841	1	16342727	A	0.413828	0.0677833	0.0109426	5.8e-10	0.0101733	0.00639283	0.111529	1.08974	9.69605
LVEF	rs945425	rs1739842	1	16342848	T	0.413623	0.0675822	0.0109418	6.6e-10	0.00997087	0.00638953	0.118642	1.09641	9.91665
LVEF	rs945425	rs12758813	1	16343079	G	0.608003	0.0600264	0.0110566	5.7e-08	0.0208805	0.00929054	0.0246079	1.38947	4.50246
LVEF	rs945425	rs1739843	1	16343254	T	0.413805	0.0669773	0.0109437	9.3e-10	0.00936309	0.00639213	0.14298	1.11449	10.6917
LVEF	rs945425	rs1763597	1	16343297	C	0.413631	0.0673485	0.0109441	7.6e-10	0.00976491	0.00640139	0.12715	1.10377	10.1813
LVEF	rs945425	rs1739844	1	16343322	T	0.413799	0.0670144	0.010944	9.2e-10	0.00939883	0.00639509	0.141645	1.11391	10.6459
LVEF	rs945425	rs1763596	1	16343835	C	0.415188	0.0663369	0.0109318	1.3e-09	0.00889605	0.00641389	0.165443	1.13273	11.3727
LVEF	rs945425	rs3883891	1	16344083	T	0.6083	0.05955	0.011054	7.2e-08	0.020402	0.00929189	0.0281148	1.40921	4.60501
LVEF	rs945425	rs732286	1	16344360	A	0.413573	0.067048	0.010939	8.8e-10	0.00941957	0.00638033	0.139851	1.11153	10.5995
LVEF	rs945425	rs945416	1	16344402	G	0.413628	0.0671533	0.0109393	8.3e-10	0.00952495	0.00638111	0.135521	1.10842	10.462
LVEF	rs945425	rs1572381	1	16344494	G	0.41359	0.067182	0.0109384	8.2e-10	0.00955282	0.0063793	0.134271	1.10778	10.4197
LVEF	rs945425	rs945417	1	16344625	C	0.441672	0.0667788	0.0108386	7.2e-10	0.0128832	0.00696578	0.0643853	1.10094	7.67509
LVEF	rs945425	rs872222	1	16344664	G	0.607772	0.0593631	0.0110485	7.7e-08	0.0201785	0.00927998	0.0296741	1.41498	4.65659
LVEF	rs945425	rs945419	1	16344858	C	0.441846	0.0666313	0.0108383	7.9e-10	0.0127494	0.00696893	0.0673301	1.10581	7.76792
LVEF	rs945425	rs945420	1	16345208	G	0.441618	0.0666131	0.0108345	7.8e-10	0.0127371	0.00695562	0.0670709	1.10514	7.76154
LVEF	rs945425	rs945421	1	16345393	T	0.440755	0.0661917	0.0108402	1e-09	0.0124362	0.00699131	0.0752707	1.11839	8.01158
LVEF	rs945425	rs945422	1	16345619	T	0.442588	0.065438	0.0108372	1.6e-09	0.0118326	0.0070141	0.0916072	1.14434	8.4733
LVEF	rs945425	rs570886659	1	16346009	G	0.608056	0.0587424	0.0110498	1.1e-07	0.0196449	0.00927954	0.0342593	1.44648	4.74918
LVEF	rs945425	rs2009594	1	16346924	G	0.608208	0.0583092	0.0110484	1.3e-07	0.019197	0.00927472	0.0384691	1.46172	4.86686
LVEF	rs945425	rs1889785	1	16348729	G	0.547152	0.057958	0.0108231	8.6e-08	0.0135785	0.00840637	0.106255	1.4246	7.25671
LVEF	rs945425	rs2017577	1	16350123	C	0.445988	0.066541	0.0108497	8.6e-10	0.0122246	0.00692481	0.0775068	1.11031	8.16226
LVEF	rs945425	rs9442190	1	16351137	C	0.446015	0.0664388	0.0108576	9.4e-10	0.0121792	0.00697369	0.0807322	1.11506	8.25916
LVEF	rs945425	rs10927887	1	16351275	A	0.446027	0.0666362	0.0108519	8.2e-10	0.0123215	0.00692597	0.0752349	1.10778	8.08681
LVEF	rs945425	rs139494308	1	16352118	GT	0.773028	-0.0681178	0.0129604	1.5e-07	-0.00287673	0.00829916	0.72887	1.47503	49.6827
LVEF	rs945425	rs11584665	1	16352492	G	0.547156	0.0572295	0.0108268	1.3e-07	0.0129171	0.00843428	0.125645	1.46172	7.64391
LVEF	rs945425	rs1010069	1	16352937	G	0.547191	0.0571499	0.0108282	1.3e-07	0.0128329	0.00843638	0.128227	1.46172	7.71962
LVEF	rs945425	rs10927889	1	16354280	G	0.398934	0.0640987	0.0110625	6.9e-09	0.00319421	0.0059081	0.588749	1.23334	35.4725
LVEF	rs945425	rs1805152	1	16356501	G	0.450656	0.0639917	0.0108572	3.8e-09	0.0101381	0.00702387	0.148915	1.1954	10.1809
LVEF	rs945425	rs3737218	1	16356583	C	0.615762	0.0549358	0.0111138	7.7e-07	0.015521	0.00935053	0.0969334	1.64644	6.03192
LVEF	rs945425	rs6669935	1	16358685	C	0.436657	0.0533278	0.0108747	9.4e-07	-0.00213718	0.00675301	0.75164	1.6701	48.6077
LVEF	rs945425	rs10927892	1	16359051	C	0.449972	0.0639178	0.0108628	4e-09	0.0100962	0.00705297	0.152291	1.19857	10.2749
LVEF	rs945425	rs10803408	1	16359106	C	0.551373	0.0545277	0.0108551	5.1e-07	0.0105792	0.00852858	0.214811	1.59962	9.4206
LVEF	rs945425	rs3738633	1	16359827	A	0.551152	0.0538361	0.0108539	7e-07	0.00990099	0.00852963	0.245733	1.63536	10.0977
LVEF	rs945425	rs57537563	1	16360316	A	0.551742	0.0535416	0.0108963	8.9e-07	0.00969515	0.00862853	0.261176	1.66355	10.3772
LVEF	rs945425	rs2019654	1	16366167	G	0.365524	0.0714686	0.0116105	7.5e-10	0.00365907	0.00603493	0.544305	1.10308	34.5435
LVEF	rs945425	rs2003944	1	16366213	T	0.609275	0.0597401	0.0116714	3.1e-07	0.0179847	0.0106104	0.0900722	1.54648	6.22592
LVEF	rs2042995	rs762568072	2	179330468	TA	0.826915	-0.0755998	0.0143561	1.4e-07	-0.0126152	0.0112397	0.2617	1.69277	11.7724
LVEF	rs2042995	rs6726043	2	179337042	G	0.827413	-0.0754236	0.0143621	1.5e-07	-0.0116479	0.0111326	0.295426	1.70021	12.8862
LVEF	rs2042995	rs375428456	2	179337628	GT	0.823805	-0.0742706	0.0143351	2.2e-07	-0.0110389	0.0112758	0.327584	1.74268	13.7361
LVEF	rs2042995	rs11678632	2	179337644	T	0.823805	-0.0742706	0.0143351	2.2e-07	-0.0110389	0.0112758	0.327584	1.74268	13.7361
LVEF	rs2042995	rs2016615	2	179347902	T	0.827904	-0.0776025	0.0143428	6.3e-08	-0.0136133	0.0110896	0.219606	1.61125	10.9373
LVEF	rs2042995	rs145560289	2	179351321	T	0.875633	-0.0856589	0.0164036	1.8e-07	-0.0146286	0.0129557	0.258846	1.72017	11.491
LVEF	rs2042995	rs145724082	2	179352140	CTTTTTTTCT	0.876345	-0.088209	0.0164441	8.1e-08	-0.0171614	0.0129846	0.186278	1.63605	9.71655
LVEF	rs2042995	rs7588593	2	179352450	T	0.876124	-0.0871725	0.0164243	1.1e-07	-0.0160893	0.0129364	0.213602	1.6673	10.3799
LVEF	rs2042995	rs7577862	2	179352857	G	0.876124	-0.0871754	0.016425	1.1e-07	-0.0160922	0.0129364	0.213519	1.6673	10.3773
LVEF	rs2042995	rs60488846	2	179357842	C	0.876127	-0.0875544	0.0164324	9.9e-08	-0.0164576	0.012938	0.203361	1.6564	10.1258
LVEF	rs2042995	rs16866342	2	179357938	C	0.828416	-0.079977	0.0143735	2.6e-08	-0.0157638	0.0110965	0.155431	1.5296	9.38204
LVEF	rs2042995	rs3769866	2	179361205	C	0.827975	-0.0787042	0.0143671	4.3e-08	-0.0144633	0.0110913	0.192226	1.57497	10.2858
LVEF	rs2042995	rs3835921	2	179361241	T	0.827868	-0.0780766	0.0143755	5.6e-08	-0.0138253	0.0111269	0.21405	1.59988	10.8319
LVEF	rs2042995	rs7602597	2	179361569	T	0.819937	-0.072706	0.0141796	2.9e-07	-0.0101639	0.0111894	0.363693	1.77467	14.883
LVEF	rs2042995	rs967507	2	179367086	A	0.854103	-0.094768	0.0153918	7.4e-10	-0.0202302	0.0112519	0.0721857	1.27066	7.99858
LVEF	rs2042995	rs62176138	2	179367535	G	0.866464	-0.0974473	0.0164877	3.4e-09	-0.0228826	0.0149298	0.125354	1.37002	9.39004
LVEF	rs2042995	rs3731754	2	179368916	C	0.8339	-0.0783029	0.0145748	7.8e-08	-0.0143587	0.0114932	0.211548	1.63228	10.5366
LVEF	rs2042995	rs16866358	2	179380096	A	0.868029	-0.0796407	0.0160124	6.6e-07	0.000748377	0.0113384	0.947375	1.87722	263.244
LVEF	rs2042995	rs13029629	2	179380165	A	0.868073	-0.0796641	0.0160151	6.5e-07	0.000778865	0.0113356	0.945221	1.87521	252.878
LVEF	rs2042995	rs6735077	2	179381323	T	0.794459	-0.0842847	0.0134292	3.5e-10	0.00252072	0.0053118	0.635107	1.22696	47.9624
LVEF	rs2042995	rs6723399	2	179381715	G	0.8249	-0.0926702	0.0142488	7.8e-11	-0.00921936	0.00794673	0.24599	1.14782	16.5953
LVEF	rs2042995	rs12618265	2	179382809	T	0.867748	-0.0792177	0.0159796	7.1e-07	0.00124079	0.011263	0.912278	1.8869	154.209
LVEF	rs2042995	rs957875	2	179384417	T	0.793979	-0.0842116	0.0134062	3.4e-10	0.00261024	0.00519287	0.615205	1.22533	44.8787
LVEF	rs2042995	rs16866365	2	179385852	A	0.867566	-0.079036	0.0159893	7.7e-07	0.00160418	0.0112559	0.88667	1.89777	117.032
LVEF	rs2042995	rs13034990	2	179386240	A	0.867126	-0.0781359	0.0159308	9.4e-07	0.00230794	0.0111139	0.835493	1.92505	77.211
LVEF	rs2042995	rs6755784	2	179389742	G	0.819177	-0.0884874	0.0140734	3.2e-10	-0.0041821	0.00730804	0.567146	1.22193	38.5491
LVEF	rs2042995	rs3813250	2	179395958	T	0.786001	-0.0805152	0.013192	1e-09	0.00594187	0.00466424	0.202691	1.28912	12.9839
LVEF	rs2042995	rs3820978	2	179405807	A	0.786192	-0.0801721	0.0131963	1.2e-09	0.00635416	0.0046523	0.171998	1.30056	11.6692
LVEF	rs2042995	rs3731750	2	179406003	C	0.788906	-0.0819665	0.0132742	6.6e-10	0.00575132	0.00440897	0.192078	1.26378	12.8125
LVEF	rs2042995	rs2288327	2	179411665	A	0.842383	-0.0777813	0.0148121	1.5e-07	0.00404307	0.00913238	0.657969	1.70021	37.5364
LVEF	rs2042995	rs890578	2	179414633	C	0.842468	-0.0778664	0.0148163	1.5e-07	0.00401499	0.00912716	0.660013	1.70021	37.8166
LVEF	rs2042995	rs3731747	2	179421186	A	0.788759	-0.0782459	0.0133694	4.8e-09	-0.00668727	0.00878499	0.446528	1.39469	23.7576
LVEF	rs2042995	rs35504893	2	179421294	C	0.817822	-0.088775	0.0139784	2.1e-10	-0.00555749	0.00738235	0.451566	1.19883	28.0289
LVEF	rs2042995	rs9808377	2	179421694	A	0.788601	-0.0814109	0.0132609	8.3e-10	0.00616156	0.00442817	0.164091	1.27763	11.5693
LVEF	rs2042995	rs2366751	2	179427186	A	0.78606	-0.0804785	0.01319	1.1e-09	0.00598282	0.00465699	0.198898	1.29507	12.773
LVEF	rs2042995	rs3829746	2	179427536	T	0.785824	-0.0807367	0.0131864	9.2e-10	0.00571626	0.00464979	0.218937	1.28395	13.6979
LVEF	rs2042995	rs3731746	2	179430997	G	0.842552	-0.0785456	0.0148134	1.1e-07	0.00328536	0.00913122	0.719001	1.6673	48.5697
LVEF	rs2042995	rs3769864	2	179443217	T	0.785308	-0.0820754	0.0131831	4.8e-10	0.00449021	0.00459971	0.328968	1.24502	19.2996
LVEF	rs2042995	rs2288571	2	179444137	A	0.84134	-0.0772171	0.0147822	1.8e-07	0.00458899	0.00908503	0.613477	1.72017	31.7845
LVEF	rs2042995	rs2303838	2	179444939	C	0.83357	-0.0748045	0.01451	2.5e-07	0.00817545	0.00839991	0.330415	1.75734	13.7274
LVEF	rs2042995	rs4894029	2	179447848	T	0.784849	-0.0813256	0.0131718	6.6e-10	0.00511793	0.00461156	0.267083	1.26378	16.0119
LVEF	rs2042995	rs16866400	2	179448911	G	0.810338	-0.0871002	0.0137972	2.7e-10	-0.00167466	0.00646663	0.795659	1.21251	96.3871
LVEF	rs2042995	rs2042996	2	179451420	G	0.788276	-0.0835538	0.0132519	2.9e-10	0.00437037	0.00425459	0.30432	1.21645	18.4598
LVEF	rs2042995	rs1560221	2	179454394	A	0.784406	-0.0812889	0.0131579	6.5e-10	0.00526511	0.00452847	0.244964	1.26287	15.0387
LVEF	rs2042995	rs2163009	2	179455207	T	0.784288	-0.0819253	0.0131527	4.7e-10	0.00470704	0.00448224	0.293648	1.2438	17.528
LVEF	rs2042995	rs2288569	2	179458591	C	0.862052	-0.0773217	0.0156605	7.9e-07	0.00375436	0.0105765	0.72261	1.90124	43.2498
LVEF	rs2042995	rs6712785	2	179462142	A	0.784754	-0.0825021	0.0131631	3.7e-10	0.00424386	0.00448071	0.343568	1.2301	20.3277
LVEF	rs2042995	rs1001238	2	179464527	T	0.784288	-0.0829421	0.0131573	2.9e-10	0.00376662	0.00446541	0.398944	1.21645	23.8985
LVEF	rs2042995	rs777900475	2	179477332	AT	0.791086	-0.0859408	0.0134023	1.4e-10	0.00301322	0.00462447	0.514672	1.17741	34.1592
LVEF	rs2042995	rs12614435	2	179489726	A	0.842982	-0.0781159	0.0148594	1.5e-07	0.00540199	0.00891061	0.544354	1.70021	25.8365
LVEF	rs2042995	rs12988307	2	179490478	T	0.809423	-0.0895927	0.0137775	7.9e-11	-0.00315413	0.00616125	0.608699	1.14845	46.8576
LVEF	rs2042995	rs16866418	2	179490954	C	0.833691	-0.0741882	0.0145329	3.3e-07	0.00966746	0.0083467	0.246767	1.79003	10.6654
LVEF	rs2042995	rs2562845	2	179514433	T	0.807772	-0.0892226	0.0137254	8e-11	-0.00350453	0.00625187	0.575099	1.14907	42.0254
LVEF	rs2042995	rs1429094	2	179515774	A	0.839847	-0.0788129	0.014734	8.8e-08	0.00304336	0.00901394	0.735643	1.6444	52.9166
LVEF	rs2042995	rs12998857	2	179533609	A	0.839813	-0.0759964	0.0148059	2.9e-07	0.00819302	0.00872706	0.34783	1.77467	14.2545
LVEF	rs2042995	rs71023451	2	179541402	A	0.815562	-0.0702035	0.0139849	5.2e-07	0.0169177	0.00650862	0.00934227	1.84629	3.09625
LVEF	rs2042995	rs62178972	2	179541612	C	0.846263	-0.0774871	0.0149905	2.4e-07	0.00606824	0.00916713	0.507999	1.75263	22.5058
LVEF	rs2042995	rs35112591	2	179543217	C	0.845712	-0.0752039	0.0149681	5.1e-07	0.00839429	0.00912517	0.357622	1.84381	14.0904
LVEF	rs2042995	rs2303828	2	179547860	A	0.834192	-0.0774514	0.0145463	1e-07	0.00748882	0.00807867	0.353934	1.65744	15.5184
LVEF	rs2042995	rs62178975	2	179551083	G	0.844541	-0.0783148	0.0149118	1.5e-07	0.00550312	0.00897423	0.539735	1.70021	25.4795
LVEF	rs2042995	rs2255167	2	179558282	T	0.811609	-0.090374	0.0138285	6.3e-11	-0.00287195	0.00595725	0.62974	1.13738	50.7903
LVEF	rs2042995	rs6755456	2	179562140	T	0.833263	-0.0833666	0.0144833	8.6e-09	0.00155892	0.00796167	0.844764	1.43848	110.087
LVEF	rs2042995	rs12997957	2	179576401	C	0.846059	-0.0740789	0.0149876	7.7e-07	0.0046478	0.00995411	0.640555	1.89777	31.6036
LVEF	rs2042995	rs2742331	2	179576596	A	0.797889	-0.0834884	0.0134879	6e-10	-0.000928566	0.00658312	0.887828	1.25811	178.472
LVEF	rs2042995	rs2562839	2	179578730	G	0.79779	-0.0855388	0.0134847	2.2e-10	-0.00302612	0.00657748	0.645464	1.20134	50.7951
LVEF	rs2042995	rs12693164	2	179579093	T	0.845654	-0.0760929	0.014969	3.7e-07	0.00260821	0.00991658	0.792539	1.80386	63.6942
LVEF	rs2042995	rs2562838	2	179579212	T	0.797571	-0.0849979	0.0134759	2.8e-10	-0.00244092	0.00654783	0.70931	1.21451	64.0426
LVEF	rs2042995	rs2562836	2	179579822	T	0.797719	-0.0846836	0.0134854	3.4e-10	-0.00212528	0.00657277	0.746433	1.22533	74.5499
LVEF	rs2042995	rs12622914	2	179580093	A	0.845312	-0.0751898	0.0149524	4.9e-07	0.00356319	0.00988769	0.718573	1.83874	43.9618
LVEF	rs2042995	rs2562834	2	179580583	T	0.822324	-0.0894928	0.0141608	2.6e-10	-0.00791737	0.00808745	0.327595	1.21044	19.7767
LVEF	rs2042995	rs2627043	2	179582537	G	0.797495	-0.0810152	0.0134897	1.9e-09	0.00116704	0.00667242	0.861154	1.33032	134.34
LVEF	rs2042995	rs16866465	2	179583496	T	0.845211	-0.0745071	0.0149425	6.2e-07	0.00379969	0.00994048	0.70228	1.86901	40.4432
LVEF	rs2042995	rs2562830	2	179585393	A	0.797358	-0.0844929	0.0134706	3.6e-10	-0.00222615	0.00661749	0.736566	1.22855	71.1184
LVEF	rs2042995	rs12693166	2	179587130	C	0.84527	-0.0749812	0.0149471	5.3e-07	0.00335135	0.00994329	0.736082	1.84872	47.1597
LVEF	rs2042995	rs2742327	2	179587687	T	0.796609	-0.0844755	0.0134531	3.4e-10	-0.00210691	0.00655333	0.74783	1.22533	75.0296
LVEF	rs2042995	rs562464719	2	179591260	C	0.844111	-0.0762736	0.0149315	3.3e-07	0.0014896	0.0100053	0.881647	1.79003	118.48
LVEF	rs2042995	rs17076	2	179595117	C	0.821537	-0.0898292	0.0141297	2.1e-10	-0.0092141	0.00824412	0.263714	1.19883	16.7185
LVEF	rs2042995	rs746578	2	179605180	C	0.867615	-0.088104	0.0159892	3.6e-08	-0.0144482	0.0238054	0.543896	1.55864	28.1442
LVEF	rs2042995	rs11893580	2	179609245	A	0.867485	-0.0897459	0.0159859	2e-08	-0.014928	0.0119877	0.213029	1.50696	11.4643
LVEF	rs2042995	rs1484116	2	179618462	C	0.200372	0.0895043	0.0135387	3.8e-11	0.0082065	0.00704133	0.243827	1.11342	17.001
LVEF	rs2042995	rs1484118	2	179619958	C	0.867838	-0.0894245	0.0159982	2.3e-08	-0.0145404	0.0119943	0.225407	1.51894	11.8051
LVEF	rs2042995	rs6433729	2	179621905	A	0.139614	0.0931014	0.01643	1.5e-08	0.013382	0.0133619	0.316583	1.4829	15.6631
LVEF	rs2042995	rs4894042	2	179628362	G	0.132053	0.0895938	0.0160188	2.2e-08	0.0147103	0.0120237	0.221163	1.51511	11.6858
LVEF	rs2042995	rs7559166	2	179628369	G	0.152772	0.087725	0.0150924	6.2e-09	0.0128685	0.0107452	0.231069	1.41357	12.8998
LVEF	rs2042995	rs12693167	2	179628517	G	0.868017	-0.0895614	0.016019	2.3e-08	-0.0146805	0.0120252	0.222157	1.51894	11.6911
LVEF	rs2042995	rs1484119	2	179628680	G	0.199848	0.0903817	0.013555	2.6e-11	0.0091893	0.00709478	0.195244	1.09608	14.9206
LVEF	rs2042995	rs4894044	2	179632133	A	0.131978	0.0899068	0.0160237	2e-08	0.0149869	0.0120258	0.212679	1.50696	11.4521
LVEF	rs2042995	rs2291313	2	179632710	T	0.199326	0.0915295	0.0135688	1.5e-11	0.0103983	0.00713935	0.14526	1.07189	12.9186
LVEF	rs2042995	rs4471922	2	179633298	G	0.198842	0.0906397	0.0135814	2.5e-11	0.00964631	0.00719201	0.179838	1.09432	14.2287
LVEF	rs2042995	rs377054154	2	179851886	T	0.742229	-0.0727969	0.0135353	7.5e-08	-0.0599836	0.0148587	5.41564e-05	1.62837	1.67003
LVEF	rs2042995	rs370273404	2	179851887	G	0.742229	-0.0727977	0.0135353	7.5e-08	-0.0599844	0.0148587	5.4144e-05	1.62837	1.66999
LVEF	rs11950646	rs6887555	5	138733244	T	0.703332	-0.0638832	0.0119143	8.2e-08	-0.00360497	0.00537146	0.502135	1.09644	23.6854
LVEF	rs11950646	rs35948534	5	138740488	C	0.682831	-0.0628232	0.0118911	1.3e-07	-0.000648288	0.00510501	0.898948	1.1283	148.838
LVEF	rs11950646	rs568947246	5	138766275	C	0.332314	0.0574275	0.0115483	6.6e-07	-0.00448668	0.00384531	0.243293	1.25712	10.068
LVEF	rs11950646	rs11242467	5	138767565	A	0.327792	0.0623638	0.0115712	7.1e-08	0.000428485	0.00375436	0.909135	1.08684	172.793
LVEF	rs11950646	rs11242468	5	138772591	A	0.329658	0.0604691	0.0115375	1.6e-07	-0.00104015	0.00382119	0.785464	1.14327	64.8006
LVEF	rs34866937	rs62530593	8	125848919	G	0.816128	-0.0798991	0.0141962	1.8e-08	-0.01589	0.0104405	0.128019	1.31283	8.67537
LVEF	rs34866937	rs10107090	8	125849614	C	0.337867	0.0719286	0.0115431	4.6e-10	0.00216375	0.00449432	0.630203	1.08892	46.5652
LVEF	rs34866937	rs138101724	8	125850143	TCTTTC	0.340493	0.0745834	0.0115836	1.2e-10	0.00490859	0.00474035	0.300439	1.02486	18.9965
LVEF	rs34866937	rs6981031	8	125850729	T	0.210937	0.072977	0.013491	6.3e-08	0.0182904	0.0107337	0.0883785	1.41202	6.83399
LVEF	rs34866937	rs6985130	8	125851016	T	0.337603	0.0735588	0.0115371	1.8e-10	0.00352741	0.00437216	0.419789	1.04338	25.8502
LVEF	rs34866937	rs7003871	8	125851510	C	0.337941	0.0738495	0.0115298	1.5e-10	0.00382463	0.00435357	0.379669	1.03497	23.3572
LVEF	rs34866937	rs6980573	8	125852353	C	0.363464	0.0705507	0.0113375	4.9e-10	0.00555004	0.00552285	0.314934	1.09213	18.5535
LVEF	rs34866937	rs6980636	8	125852516	A	0.337481	0.0734146	0.0115364	2e-10	0.00338045	0.00436528	0.438697	1.04831	27.1046
LVEF	rs34866937	rs7001128	8	125852530	T	0.33775	0.0727397	0.0115374	2.9e-10	0.00272415	0.00437903	0.533883	1.06604	34.9935
LVEF	rs34866937	rs10105974	8	125854515	G	0.364697	0.0691303	0.0113285	1e-09	0.00434499	0.00555279	0.433928	1.12972	24.8219
LVEF	rs34866937	rs10104495	8	125857458	T	0.363061	0.069733	0.0113625	8.4e-10	0.00463924	0.00556639	0.404597	1.1203	23.0948
LVEF	rs34866937	rs34123659	8	125862029	T	0.813592	-0.0762827	0.0143211	1e-07	-0.0124482	0.0109083	0.253801	1.4525	11.7547
LVEF	rs34866937	rs12542527	8	125876444	A	0.717131	-0.07355	0.0120759	1.1e-09	-0.00163669	0.00492593	0.739693	1.13494	68.4132
LVEF	rs34866937	rs28455756	8	125894151	C	0.720928	-0.0732291	0.0121552	1.7e-09	-0.0012693	0.00509526	0.803272	1.15941	92.1778
LVEF	rs34866937	rs3935882	8	125898257	T	0.721443	-0.0711855	0.0121508	4.7e-09	0.000269684	0.0053281	0.959632	1.22089	465.369
LVEF	rs34866937	rs7386656	8	125901416	G	0.721749	-0.0729899	0.0121814	2.1e-09	-0.00247327	0.00578342	0.668906	1.17167	49.691
LVEF	rs34866937	rs34011925	8	125901855	T	0.725378	-0.0711184	0.0122255	6e-09	-0.00119438	0.00602533	0.842868	1.23664	110.746
LVEF	rs72840788	rs17099139	10	121419487	C	0.719532	-0.0885395	0.0121507	3.2e-13	-0.00856542	0.00662101	0.195778	1.15796	17.6422
LVEF	rs72840788	rs125585	10	121420554	G	0.608197	-0.0575492	0.0112143	2.9e-07	-0.00110611	0.00862983	0.898012	2.21312	139.938
LVEF	rs72840788	rs196345	10	121420922	G	0.608189	-0.0575323	0.0112126	2.9e-07	-0.00109151	0.00862995	0.899353	2.21312	141.906
LVEF	rs72840788	rs2577339	10	121422482	G	0.608174	-0.0577797	0.0112062	2.5e-07	-0.00144029	0.00862724	0.867412	2.19152	106.873
LVEF	rs72840788	rs196318	10	121425502	C	0.608157	-0.0576207	0.0111989	2.7e-07	-0.00142867	0.00862568	0.868448	2.20267	107.232
LVEF	rs72840788	rs7095308	10	121426312	G	0.719608	-0.0883798	0.0121271	3.2e-13	-0.0090834	0.00665802	0.17248	1.15796	16.3703
LVEF	rs72840788	rs72842211	10	121438211	G	0.865902	-0.100202	0.0160082	3.9e-10	-0.0116584	0.0113198	0.303049	1.53774	18.1469
LVEF	rs72840788	rs72842212	10	121438212	C	0.866184	-0.103971	0.0161273	1.1e-10	-0.0152835	0.0116278	0.188713	1.45287	13.7512
LVEF	rs72840788	rs55942226	10	121440694	G	0.843712	-0.0791549	0.0150779	1.5e-07	-0.00438033	0.0117252	0.708714	2.12027	45.636
LVEF	rs72840788	rs17680946	10	121584624	C	0.879965	-0.0816354	0.0166348	9.2e-07	-0.0138411	0.0141993	0.329672	2.39695	12.5254
LVEF	rs72840788	rs41287946	10	121589274	C	0.879933	-0.0819033	0.0166366	8.5e-07	-0.014023	0.0141952	0.323215	2.38338	12.3761
LVEF	rs72840788	rs55749845	10	121594359	G	0.879233	-0.0828322	0.0165961	6e-07	-0.0147529	0.0141334	0.296561	2.32544	11.7864
LVEF	rs72840788	rs55687292	10	121597113	T	0.879281	-0.0827129	0.0165958	6.2e-07	-0.0146399	0.0141219	0.299883	2.33077	11.8681
LVEF	rs72840788	rs3888183	10	121604702	C	0.879241	-0.0826496	0.0165916	6.3e-07	-0.0146414	0.0141227	0.299864	2.33338	11.8542
LVEF	rs72840788	rs780592443	10	121607545	CTA	0.878806	-0.0830773	0.0165969	5.6e-07	-0.0151653	0.0141422	0.283569	2.31429	11.4221
LVEF	rs72840788	rs61603072	10	121607678	TA	0.751257	-0.0721306	0.0129202	2.4e-08	-0.0137435	0.0109669	0.21014	1.89881	11.2471
LVEF	rs72840788	rs17681289	10	121607754	C	0.879312	-0.0830704	0.0165946	5.6e-07	-0.015011	0.0141293	0.288054	2.31429	11.5662
LVEF	rs72840788	rs7920623	10	121611103	C	0.879275	-0.0830316	0.0165943	5.6e-07	-0.0150149	0.0141268	0.287845	2.31429	11.5594
LVEF	rs72840788	rs61869094	10	121613310	T	0.879258	-0.0830423	0.0165951	5.6e-07	-0.0150256	0.0141268	0.287501	2.31429	11.5483
LVEF	rs72840788	rs56847960	10	121617875	G	0.87915	-0.0828126	0.016594	6e-07	-0.0147459	0.014134	0.296811	2.32544	11.7945
LVEF	rs72840788	rs758822133	10	121618034	TATA	0.882982	-0.0849464	0.0168634	4.7e-07	-0.0164085	0.0144544	0.256293	2.28646	10.7023
LVEF	rs72840788	rs61869098	10	121621290	T	0.882835	-0.0829602	0.0168181	8.1e-07	-0.0155437	0.014458	0.282333	2.37519	11.0908
LVEF	rs72840788	rs61869101	10	121622432	C	0.882834	-0.0829595	0.0168181	8.1e-07	-0.015543	0.014458	0.282355	2.37519	11.0915
LVEF	rs72840788	rs61869115	10	121623101	C	0.882728	-0.0827811	0.0168134	8.5e-07	-0.0153723	0.0144592	0.287713	2.38338	11.2202
LVEF	rs72840788	rs200865846	10	121623189	T	0.87991	-0.0846413	0.0166542	3.7e-07	-0.0167331	0.0142539	0.240422	2.24953	10.3902
LVEF	rs72840788	rs61869125	10	121626847	T	0.879249	-0.0829991	0.0165953	5.7e-07	-0.0149843	0.0141271	0.288839	2.31714	11.5773
LVEF	rs72840788	rs34976918	10	121628184	C	0.879248	-0.0829967	0.0165953	5.7e-07	-0.0149819	0.0141271	0.288916	2.31714	11.5797
LVEF	rs72840788	rs72826449	10	121629511	T	0.879333	-0.0822878	0.0165989	7.1e-07	-0.0142925	0.014133	0.311881	2.35309	12.1514
LVEF	rs72840788	rs61869129	10	121629743	G	0.879245	-0.0820126	0.016598	7.8e-07	-0.0140465	0.0141365	0.320402	2.36882	12.3566
LVEF	rs72840788	rs7087858	10	121629969	T	0.879332	-0.0822826	0.0165989	7.2e-07	-0.0142873	0.014133	0.312058	2.35541	12.1453
LVEF	rs72840788	rs56057251	10	121631719	C	0.87935	-0.082405	0.016601	6.9e-07	-0.0143908	0.0141346	0.308618	2.34835	12.067
LVEF	rs72840788	rs11556854	10	121632139	C	0.880439	-0.0825136	0.0166729	7.5e-07	-0.0146678	0.0142318	0.302712	2.36223	11.8021
LVEF	rs72840788	rs137936230	10	121634387	ATACTG	0.880515	-0.0817679	0.0167118	9.9e-07	-0.0139876	0.0143057	0.328189	2.40967	12.4089
LVEF	rs72840788	rs61869140	10	121635425	G	0.880094	-0.0818009	0.0166532	9e-07	-0.0141445	0.0142241	0.320027	2.39317	12.2183
LVEF	rs72840788	rs61869149	10	121642036	A	0.880089	-0.0817536	0.0166528	9.1e-07	-0.0140972	0.0142241	0.321648	2.39507	12.2629
LVEF	rs72840788	rs34947125	10	121644850	AAAG	0.880247	-0.0821493	0.0166682	8.3e-07	-0.0142651	0.0142407	0.316484	2.37933	12.1704
LVEF	rs72840788	rs61870572	10	121646908	G	0.880056	-0.0817302	0.016652	9.2e-07	-0.0140688	0.0142239	0.322616	2.39695	12.2859
LVEF	rs72840788	rs61870578	10	121649729	T	0.880041	-0.0816874	0.0166508	9.3e-07	-0.014026	0.0142239	0.324091	2.39882	12.326
LVEF	rs72840788	rs61870582	10	121653133	G	0.879982	-0.0817059	0.016631	9e-07	-0.0142596	0.0142231	0.316069	2.39317	12.0862
LVEF	rs72840788	rs61870583	10	121653399	A	0.879966	-0.0817573	0.0166312	8.8e-07	-0.014311	0.0142231	0.314327	2.38931	12.0479
LVEF	rs72840788	rs61870584	10	121653855	A	0.879979	-0.0816956	0.0166306	9e-07	-0.0142493	0.0142231	0.316419	2.39317	12.0979
LVEF	rs72840788	rs7084324	10	121655932	C	0.879966	-0.0816274	0.016629	9.2e-07	-0.0142269	0.0142234	0.317192	2.39695	12.1044
LVEF	rs72840788	rs17692764	10	121660896	A	0.879947	-0.0815236	0.0166255	9.4e-07	-0.0141677	0.0142136	0.318875	2.40067	12.1417
LVEF	rs72840788	rs61870592	10	121661364	A	0.879964	-0.0814875	0.0166255	9.5e-07	-0.0141366	0.0142139	0.319946	2.4025	12.1681
LVEF	rs72840788	rs17692811	10	121665261	T	0.87996	-0.081473	0.0166249	9.6e-07	-0.0141628	0.0142139	0.319055	2.40432	12.1292
LVEF	rs72840788	rs60214424	10	121666031	A	0.879948	-0.0813541	0.0166251	9.9e-07	-0.0140477	0.0142145	0.323024	2.40967	12.2347
LVEF	rs72840788	rs78421620	10	121672293	C	0.879949	-0.0814855	0.0166249	9.5e-07	-0.0141722	0.014214	0.318735	2.4025	12.1277
LVEF	rs72840788	rs142923544	10	121674228	A	0.880114	-0.081511	0.0166402	9.7e-07	-0.0141223	0.0142551	0.321842	2.40612	12.2131
LVEF	rs72840788	rs61867981	10	121674515	G	0.880406	-0.0814899	0.0166469	9.8e-07	-0.0138993	0.014217	0.328244	2.4079	12.4199
LVEF	rs72840788	rs45590041	10	121677604	A	0.879949	-0.0814922	0.0166262	9.5e-07	-0.0141789	0.014214	0.318507	2.4025	12.1202
LVEF	rs72840788	rs79728865	10	121678590	C	0.87995	-0.0814972	0.0166262	9.5e-07	-0.0141839	0.014214	0.318336	2.4025	12.1145
LVEF	rs72840788	rs72826463	10	121679331	G	0.87995	-0.0814974	0.0166264	9.5e-07	-0.0141841	0.014214	0.318329	2.4025	12.1142
LVEF	rs72840788	rs74157697	10	121679334	G	0.879952	-0.0815267	0.0166267	9.4e-07	-0.0142134	0.014214	0.31733	2.40067	12.0903
LVEF	rs72840788	rs61867991	10	121684176	C	0.879964	-0.081485	0.016629	9.6e-07	-0.0141749	0.0142174	0.31876	2.40432	12.1194
LVEF	rs72840788	rs56122778	10	121687731	T	0.879967	-0.0815383	0.0166304	9.4e-07	-0.0142282	0.0142174	0.316943	2.40067	12.0774
LVEF	rs72840788	rs72826468	10	121697683	G	0.879925	-0.0817047	0.0166374	9.1e-07	-0.0144374	0.0142163	0.309843	2.39507	11.8716
LVM	rs2255167	rs146928347	2	179289816	TTTTG	0.941335	0.115417	0.0232306	6.8e-07	0.0363317	0.020952	0.0829101	2.12095	5.70329
LVM	rs2255167	rs6739142	2	179297824	A	0.805785	0.0686429	0.0136273	4.7e-07	0.00671325	0.0108602	0.536477	2.06718	23.3978
LVM	rs2255167	rs201314610	2	179303062	AAT	0.805576	0.0690557	0.013661	4.3e-07	0.00743094	0.0109457	0.497205	2.05464	20.9795
LVM	rs2255167	rs10930831	2	179303976	G	0.805804	0.0686281	0.0136285	4.8e-07	0.00671542	0.0108609	0.536369	2.07017	23.3564
LVM	rs2255167	rs2288321	2	179308520	G	0.90083	0.107761	0.0180887	2.6e-09	0.0261968	0.0144799	0.0704225	1.52369	7.45041
LVM	rs2255167	rs2886712	2	179311529	G	0.807809	0.0696326	0.0136804	3.6e-07	0.00749281	0.0108973	0.491715	2.03003	20.9017
LVM	rs2255167	rs150523431	2	179312440	G	0.805411	0.0685973	0.0136366	4.9e-07	0.00666874	0.010865	0.539358	2.07311	23.5333
LVM	rs2255167	rs3752689	2	179312613	T	0.805798	0.0687047	0.0136294	4.6e-07	0.00675969	0.0108533	0.533401	2.06413	23.2179
LVM	rs2255167	rs6753709	2	179319391	G	0.805824	0.068435	0.0136285	5.1e-07	0.00647421	0.0108533	0.550828	2.07883	24.2966
LVM	rs2255167	rs80082011	2	179321039	GA	0.900081	0.106221	0.0180738	4.2e-09	0.0249735	0.0145157	0.0853526	1.56157	7.83765
LVM	rs2255167	rs6758838	2	179321904	T	0.805828	0.0684097	0.013628	5.2e-07	0.00644245	0.0108529	0.552769	2.08162	24.408
LVM	rs2255167	rs7600176	2	179324025	C	0.805873	0.0683393	0.0136291	5.3e-07	0.00637205	0.0108529	0.557117	2.08437	24.7024
LVM	rs2255167	rs6710856	2	179327873	G	0.805844	0.0684625	0.0136274	5.1e-07	0.00649475	0.0108543	0.5496	2.07883	24.206
LVM	rs2255167	rs762568072	2	179330468	TA	0.826884	0.0840752	0.0142898	4e-09	0.0138567	0.0108088	0.199845	1.55763	12.009
LVM	rs2255167	rs7587593	2	179333109	A	0.806234	0.0690444	0.0136551	4.3e-07	0.00674384	0.0108412	0.533906	2.05464	23.3604
LVM	rs2255167	rs1559908	2	179336347	T	0.855037	0.0815967	0.0152926	9.5e-08	0.0167596	0.0126237	0.184301	1.86278	9.56098
LVM	rs2255167	rs16866334	2	179336672	A	0.855043	0.0816225	0.0152928	9.4e-08	0.0167854	0.0126237	0.183626	1.86156	9.54653
LVM	rs2255167	rs6726043	2	179337042	G	0.827383	0.0844273	0.0142958	3.5e-09	0.0134367	0.0107013	0.209258	1.54695	12.4477
LVM	rs2255167	rs375428456	2	179337628	GT	0.823774	0.0812195	0.014269	1.3e-08	0.0105144	0.0108183	0.331097	1.65874	16.4278
LVM	rs2255167	rs11678632	2	179337644	T	0.823774	0.0812195	0.014269	1.3e-08	0.0105144	0.0108183	0.331097	1.65874	16.4278
LVM	rs2255167	rs7598228	2	179339606	T	0.80689	0.0688577	0.0136641	4.7e-07	0.0062421	0.0108279	0.564288	2.06718	25.4645
LVM	rs2255167	rs6704545	2	179341953	G	0.807028	0.0685679	0.0136701	5.3e-07	0.00588565	0.0108261	0.586681	2.08437	27.0975
LVM	rs2255167	rs3214535	2	179344002	C	0.806965	0.069335	0.0136954	4.1e-07	0.00656681	0.0108642	0.545548	2.04798	24.2706
LVM	rs2255167	rs2016615	2	179347902	T	0.827873	0.075108	0.0142766	1.4e-07	0.00379788	0.010646	0.721285	1.90854	48.3031
LVM	rs2255167	rs145560289	2	179351321	T	0.875611	0.0934474	0.0163277	1e-08	0.0155565	0.0126249	0.217869	1.63512	12.0882
LVM	rs2255167	rs145724082	2	179352140	CTTTTTTTCT	0.876323	0.0950453	0.016368	6.4e-09	0.0166988	0.0126055	0.185265	1.59644	11.1906
LVM	rs2255167	rs7588593	2	179352450	T	0.876102	0.0936629	0.0163483	1e-08	0.0156412	0.0125968	0.214356	1.63512	11.9606
LVM	rs2255167	rs7577862	2	179352857	G	0.876102	0.0936857	0.016349	1e-08	0.015664	0.0125968	0.213688	1.63512	11.9364
LVM	rs2255167	rs60488846	2	179357842	C	0.876105	0.09345	0.0163563	1.1e-08	0.0154164	0.0125988	0.221088	1.64362	12.1425
LVM	rs2255167	rs16866342	2	179357938	C	0.828385	0.0759003	0.0143071	1.1e-07	0.00425985	0.0106408	0.688912	1.87982	42.9978
LVM	rs2255167	rs3769866	2	179361205	C	0.827944	0.0759286	0.0143008	1.1e-07	0.00426237	0.0106354	0.688589	1.87982	42.9438
LVM	rs2255167	rs3835921	2	179361241	T	0.827837	0.0755997	0.0143092	1.3e-07	0.00386255	0.0106649	0.717222	1.89962	47.7051
LVM	rs2255167	rs7602597	2	179361569	T	0.819905	0.0714349	0.0141142	4.2e-07	0.00151224	0.0107405	0.88803	2.05135	123.647
LVM	rs2255167	rs967507	2	179367086	A	0.854077	0.100373	0.0153207	5.7e-11	0.0135235	0.0101098	0.181005	1.27692	13.8003
LVM	rs2255167	rs143720616	2	179367533	ACG	0.940216	0.13696	0.0273255	5.4e-07	0.0660988	0.0368582	0.0729204	2.08707	5.51167
LVM	rs2255167	rs62176138	2	179367535	G	0.86644	0.0998364	0.0164115	1.2e-09	0.0133875	0.0141091	0.342696	1.46634	19.1808
LVM	rs2255167	rs16866352	2	179368380	G	0.901956	0.105995	0.0182041	5.8e-09	0.0227373	0.0145527	0.118191	1.58815	8.88121
LVM	rs2255167	rs3731754	2	179368916	C	0.83387	0.0809892	0.0145075	2.4e-08	0.00576866	0.0105783	0.585525	1.7167	32.7797
LVM	rs2255167	rs8179648	2	179377280	G	0.865338	0.0817828	0.0158971	2.7e-07	0.00814769	0.0126571	0.519753	1.99142	23.1125
LVM	rs2255167	rs12615347	2	179378548	G	0.864237	0.0813316	0.0158451	2.9e-07	0.00780895	0.0126087	0.535699	2.00087	24.1169
LVM	rs2255167	rs16866358	2	179380096	A	0.868006	0.0973015	0.0159384	1e-09	0.00290221	0.00988973	0.769173	1.45344	78.964
LVM	rs2255167	rs13029629	2	179380165	A	0.868049	0.0976713	0.015941	9e-10	0.00320501	0.00988383	0.745735	1.44608	70.9942
LVM	rs2255167	rs6735077	2	179381323	T	0.794452	0.0907702	0.0133676	1.1e-11	0.00196776	0.00621674	0.751604	1.19367	88.3681
LVM	rs2255167	rs6723399	2	179381715	G	0.824869	0.0979565	0.014183	5e-12	-3.40122e-05	0.00553763	0.995099	1.1575	5296.42
LVM	rs2255167	rs12618265	2	179382809	T	0.867724	0.0972475	0.0159057	9.7e-10	0.00270321	0.00979013	0.78246	1.4513	84.6012
LVM	rs2255167	rs957875	2	179384417	T	0.793972	0.089771	0.0133447	1.7e-11	0.000876708	0.00609694	0.885663	1.21462	204.234
LVM	rs2255167	rs16866365	2	179385852	A	0.867542	0.0967445	0.0159153	1.2e-09	0.00206363	0.00978861	0.833028	1.46634	112.437
LVM	rs2255167	rs13034990	2	179386240	A	0.867102	0.0965115	0.0158571	1.2e-09	0.00202402	0.00962721	0.833481	1.46634	112.773
LVM	rs2255167	rs66732387	2	179388027	TCTGA	0.862776	0.0988828	0.015688	2.9e-10	0.0035934	0.00914888	0.69449	1.37151	60.2372
LVM	rs2255167	rs7597154	2	179388490	G	0.861848	0.0988091	0.0156018	2.4e-10	0.00365426	0.00903816	0.685982	1.35979	58.7693
LVM	rs2255167	rs13005601	2	179388657	G	0.861847	0.0987954	0.0156016	2.4e-10	0.00364056	0.00903817	0.687097	1.35979	59.0236
LVM	rs2255167	rs16866369	2	179388994	A	0.861845	0.0987713	0.015601	2.4e-10	0.00361646	0.00903817	0.689059	1.35979	59.4755
LVM	rs2255167	rs199710817	2	179389578	TG	0.864077	0.100308	0.0157656	2e-10	0.00541751	0.00938252	0.563666	1.34869	38.9551
LVM	rs2255167	rs6755784	2	179389742	G	0.819145	0.0992523	0.0140084	1.4e-12	0.00028013	0.00451787	0.950559	1.10351	538.3
LVM	rs2255167	rs16866373	2	179392080	A	0.862335	0.0985177	0.015627	2.9e-10	0.00330606	0.00906235	0.715251	1.37151	65.5318
LVM	rs2255167	rs3813250	2	179395958	T	0.785993	0.0913037	0.0131314	3.6e-12	0.00247727	0.00556174	0.656022	1.14307	62.506
LVM	rs2255167	rs3829748	2	179396354	G	0.861939	0.0979456	0.0155778	3.2e-10	0.00281469	0.0089814	0.753983	1.37769	77.4215
LVM	rs2255167	rs3829747	2	179397561	C	0.862382	0.0982129	0.0156139	3.2e-10	0.002904	0.00901038	0.747229	1.37769	75.0307
LVM	rs2255167	rs2857265	2	179398823	G	0.861554	0.0976234	0.015559	3.5e-10	0.00281126	0.00900945	0.755014	1.38336	77.4791
LVM	rs2255167	rs2303539	2	179403593	G	0.862335	0.0980064	0.0156153	3.5e-10	0.00270528	0.00901646	0.764149	1.38336	80.9431
LVM	rs2255167	rs2288325	2	179404786	A	0.861781	0.09872	0.0155771	2.3e-10	0.00347619	0.00896643	0.698246	1.35719	61.7871
LVM	rs2255167	rs3820978	2	179405807	A	0.786184	0.090578	0.0131358	5.4e-12	0.00165477	0.00554577	0.76541	1.16093	97.046
LVM	rs2255167	rs3731751	2	179405885	T	0.862216	0.0989074	0.0156109	2.4e-10	0.00356151	0.00899818	0.692251	1.35979	60.2229
LVM	rs2255167	rs3731750	2	179406003	C	0.788898	0.0915431	0.0132133	4.3e-12	0.00138574	0.0053662	0.796225	1.15083	114.855
LVM	rs2255167	rs3731749	2	179406191	C	0.862057	0.0983221	0.0156005	2.9e-10	0.00324717	0.00903162	0.719196	1.37151	66.6254
LVM	rs2255167	rs2288327	2	179411665	A	0.842355	0.0985871	0.0147437	2.3e-11	0.00251897	0.00721122	0.726855	1.22961	76.7817
LVM	rs2255167	rs3731748	2	179413110	G	0.861879	0.0978472	0.0155799	3.4e-10	0.00265872	0.00897409	0.767027	1.38152	82.1996
LVM	rs2255167	rs890578	2	179414633	C	0.842441	0.0980612	0.0147478	2.9e-11	0.0018892	0.00719285	0.792821	1.24136	104.514
LVM	rs2255167	rs3731747	2	179421186	A	0.788721	0.0833796	0.0133079	3.7e-10	-0.000984434	0.00721245	0.891433	1.3869	188.971
LVM	rs2255167	rs35504893	2	179421294	C	0.81779	0.0962612	0.0139139	4.6e-12	-0.00134371	0.00475931	0.777688	1.1538	103.826
LVM	rs2255167	rs16866397	2	179421470	T	0.861595	0.0979042	0.0155656	3.2e-10	0.00272333	0.00895438	0.761026	1.37769	80.0574
LVM	rs2255167	rs9808377	2	179421694	A	0.788593	0.0905849	0.0132001	6.8e-12	0.000643365	0.00539902	0.905146	1.17134	258.021
LVM	rs2255167	rs2366751	2	179427186	A	0.786052	0.0893701	0.0131295	1e-11	0.000527513	0.00555256	0.924312	1.18917	321.812
LVM	rs2255167	rs3829746	2	179427536	T	0.785816	0.0895347	0.0131259	9e-12	0.000716573	0.00555099	0.897287	1.18425	234.673
LVM	rs2255167	rs3731746	2	179430997	G	0.842524	0.0973198	0.014745	4.1e-11	0.00122745	0.00720566	0.864739	1.25933	164.576
LVM	rs2255167	rs744426	2	179436020	G	0.8625	0.0972183	0.0156174	4.8e-10	0.00200691	0.00903516	0.824219	1.40372	110.994
LVM	rs2255167	rs3769864	2	179443217	T	0.785299	0.089278	0.0131226	1e-11	0.000419587	0.00553372	0.939559	1.18917	406.265
LVM	rs2255167	rs2288571	2	179444137	A	0.841312	0.0989317	0.014714	1.8e-11	0.00311407	0.00720783	0.665712	1.21743	60.8031
LVM	rs2255167	rs2303838	2	179444939	C	0.83354	0.102099	0.0144431	1.6e-12	0.00459997	0.00617442	0.456269	1.10894	34.6145
LVM	rs2255167	rs4894029	2	179447848	T	0.78484	0.0899532	0.0131113	6.9e-12	0.00127865	0.00555785	0.818044	1.172	127.961
LVM	rs2255167	rs2042996	2	179451420	G	0.788268	0.0917861	0.0131911	3.4e-12	0.00153547	0.00528232	0.771295	1.14059	101.69
LVM	rs2255167	rs1007025	2	179451660	A	0.860938	0.0965908	0.0155425	5.1e-10	0.00140024	0.00891132	0.875142	1.4077	160.432
LVM	rs2255167	rs1560221	2	179454394	A	0.784397	0.0896124	0.0130975	7.8e-12	0.000968186	0.00553377	0.861112	1.17762	171.048
LVM	rs2255167	rs2163009	2	179455207	T	0.784279	0.0899328	0.0130923	6.5e-12	0.00120673	0.00549754	0.826258	1.16929	134.972
LVM	rs2255167	rs16866406	2	179457147	G	0.862116	0.0981256	0.0155984	3.2e-10	0.00255223	0.00893234	0.775085	1.37769	85.8092
LVM	rs2255167	rs2288569	2	179458591	C	0.862027	0.0976464	0.0155881	3.7e-10	0.00232952	0.00896375	0.794954	1.3869	94.6417
LVM	rs2255167	rs796898554	2	179460012	GA	0.861272	0.0991497	0.0155921	2e-10	0.00369689	0.00903423	0.682386	1.34869	58.4381
LVM	rs2255167	rs6712785	2	179462142	A	0.784746	0.0902457	0.0131027	5.7e-12	0.00129863	0.00546811	0.812276	1.16336	124.525
LVM	rs2255167	rs1001238	2	179464527	T	0.784279	0.0914622	0.0130969	2.9e-12	0.00260484	0.00546997	0.633927	1.13376	58.2823
LVM	rs2255167	rs13009158	2	179464954	G	0.861745	0.0982721	0.0155742	2.8e-10	0.0026863	0.00892006	0.763298	1.36932	81.4353
LVM	rs2255167	rs777900475	2	179477332	AT	0.791079	0.0951736	0.0133408	9.7e-13	0.00425925	0.00571746	0.456298	1.08888	35.2551
LVM	rs2255167	rs12693162	2	179488194	C	0.789479	0.0927296	0.0132324	2.4e-12	0.00154328	0.00519984	0.766623	1.12575	100.676
LVM	rs2255167	rs12614435	2	179489726	A	0.842955	0.0995695	0.0147908	1.7e-11	0.00175591	0.00689984	0.799121	1.21462	110.585
LVM	rs2255167	rs36113194	2	179490785	C	0.789422	0.092589	0.01323	2.6e-12	0.00143602	0.00520332	0.782561	1.12912	108.798
LVM	rs2255167	rs16866418	2	179490954	C	0.833661	0.100609	0.0144658	3.5e-12	0.00216112	0.00607042	0.721835	1.14185	80.9252
LVM	rs2255167	rs16866420	2	179491235	T	0.788481	0.092573	0.0132024	2.4e-12	0.0013473	0.00502836	0.788746	1.12575	112.745
LVM	rs2255167	rs78619854	2	179506414	A	0.939578	0.120408	0.0232313	2.2e-07	0.0323064	0.0206349	0.117438	1.96482	7.15721
LVM	rs2255167	rs1429094	2	179515774	A	0.839819	0.0986626	0.0146659	1.7e-11	0.00266725	0.00708737	0.706665	1.21462	71.4226
LVM	rs2255167	rs71394376	2	179531078	A	0.786872	0.092243	0.0131808	2.6e-12	0.00154854	0.00516456	0.764299	1.12912	99.2406
LVM	rs2255167	rs12998857	2	179533609	A	0.839784	0.0917449	0.0147375	4.8e-10	-0.00294647	0.00758663	0.697737	1.40372	59.6178
LVM	rs2255167	rs2472751	2	179539903	C	0.792196	0.0911413	0.0133015	7.3e-12	-0.000541553	0.00520314	0.917104	1.17458	296.335
LVM	rs2255167	rs71023451	2	179541402	A	0.815559	0.0900239	0.0139207	1e-10	0.00215615	0.00753465	0.774752	1.30809	90.2223
LVM	rs2255167	rs62178972	2	179541612	C	0.846236	0.100715	0.0149212	1.5e-11	0.00258749	0.00715678	0.717693	1.20852	75.1341
LVM	rs2255167	rs35112591	2	179543217	C	0.845685	0.0989653	0.0148989	3.1e-11	0.00107881	0.00717334	0.880456	1.24478	190.056
LVM	rs2255167	rs2303828	2	179547860	A	0.834163	0.101434	0.0144791	2.5e-12	0.00189359	0.00568322	0.738991	1.12747	88.3221
LVM	rs2255167	rs200646020	2	179548954	T	0.904587	0.113259	0.0201216	1.8e-08	0.0208825	0.0210298	0.320711	1.68901	15.6812
LVM	rs2255167	rs62178975	2	179551083	G	0.844513	0.100957	0.0148429	1e-11	0.00247378	0.00688327	0.719303	1.18917	76.8757
LVM	rs2255167	rs2042995	2	179558366	T	0.778694	0.0954153	0.0129843	2e-13	0.00790908	0.0055918	0.157242	1.03008	15.8059
LVM	rs2255167	rs6755456	2	179562140	T	0.833233	0.102514	0.0144164	1.2e-12	0.0108975	0.00760032	0.151623	1.09732	14.5512
LVM	rs2255167	rs3045696	2	179562999	C	0.791092	0.0914459	0.0133126	6.5e-12	-0.000211761	0.00522101	0.967647	1.16929	783.242
LVM	rs2255167	rs72648998	2	179575511	C	0.936141	0.121375	0.0221012	4e-08	0.0338937	0.0187936	0.0713144	1.76818	6.45081
LVM	rs2255167	rs12997957	2	179576401	C	0.846032	0.0995755	0.0149184	2.5e-11	0.00736478	0.00840022	0.38063	1.23381	25.2733
LVM	rs2255167	rs2742331	2	179576596	A	0.797883	0.0873892	0.013426	7.6e-11	0.0036394	0.00740188	0.622942	1.29269	49.2292
LVM	rs2255167	rs2562839	2	179578730	G	0.797784	0.0876352	0.0134228	6.6e-11	0.00392102	0.00739363	0.595888	1.28491	45.2796
LVM	rs2255167	rs12693164	2	179579093	T	0.845626	0.10151	0.0148998	9.6e-12	0.00949279	0.00838965	0.25785	1.18726	18.7175
LVM	rs2255167	rs2562838	2	179579212	T	0.797565	0.0880486	0.0134141	5.2e-11	0.00438386	0.0073876	0.552908	1.27197	39.9616
LVM	rs2255167	rs2562836	2	179579822	T	0.797712	0.0878126	0.0134235	6.1e-11	0.00409585	0.00739922	0.579886	1.2806	43.1623
LVM	rs2255167	rs12622914	2	179580093	A	0.845285	0.0998963	0.0148833	1.9e-11	0.00779697	0.00834944	0.350391	1.22009	23.54
LVM	rs2255167	rs2562834	2	179580583	T	0.822293	0.100076	0.0140955	1.2e-12	0.00487182	0.00602789	0.418968	1.09732	31.5517
LVM	rs2255167	rs62178977	2	179582162	C	0.845548	0.0984473	0.0148965	3.9e-11	0.00661145	0.00842498	0.432604	1.2567	28.6031
LVM	rs2255167	rs13390491	2	179582327	C	0.845449	0.0993144	0.0148993	2.6e-11	0.0076428	0.00845712	0.366148	1.23579	24.2585
LVM	rs2255167	rs2627043	2	179582537	G	0.797488	0.087575	0.0134278	6.9e-11	0.00425284	0.00748233	0.569774	1.28735	41.5934
LVM	rs2255167	rs6750145	2	179582605	A	0.844363	0.097298	0.0148493	5.7e-11	0.00565498	0.00838653	0.500124	1.27692	34.0424
LVM	rs2255167	rs62178978	2	179583398	T	0.844096	0.0966209	0.0148312	7.3e-11	0.00507389	0.00836724	0.544249	1.29045	38.3671
LVM	rs2255167	rs16866465	2	179583496	T	0.845183	0.100042	0.0148734	1.7e-11	0.00831903	0.00840092	0.322051	1.21462	21.886
LVM	rs2255167	rs2562830	2	179585393	A	0.797352	0.0874354	0.0134088	7e-11	0.00410413	0.00745121	0.58177	1.28814	43.1667
LVM	rs2255167	rs12693166	2	179587130	C	0.845242	0.100882	0.014878	1.2e-11	0.00919155	0.00841546	0.274736	1.1978	19.4638
LVM	rs2255167	rs2742327	2	179587687	T	0.796602	0.0872783	0.0133913	7.1e-11	0.0039629	0.00742099	0.593333	1.28892	44.767
LVM	rs2255167	rs2129110	2	179591055	A	0.85173	0.0986398	0.0151527	7.5e-11	0.00788753	0.00908453	0.385264	1.29195	24.4421
LVM	rs2255167	rs562464719	2	179591260	C	0.84411	0.100943	0.0148629	1.1e-11	0.00985232	0.00849814	0.246314	1.19367	18.0089
LVM	rs2255167	rs17076	2	179595117	C	0.821535	0.0987018	0.0140649	2.3e-12	0.00420694	0.00617689	0.495822	1.12396	38.1991
LVM	rs2255167	rs746578	2	179605180	C	0.867621	0.103645	0.0159162	7.4e-11	0.0184327	0.0232612	0.428113	1.29121	27.4963
LVM	rs2255167	rs11893580	2	179609245	A	0.867491	0.104036	0.0159129	6.2e-11	0.0159577	0.0107767	0.138671	1.28149	11.8968
LVM	rs2255167	rs1484116	2	179618462	C	0.200348	-0.0907125	0.0134768	1.7e-11	-0.00649312	0.00744054	0.382844	1.21462	25.8276
LVM	rs2255167	rs1484118	2	179619958	C	0.867844	0.105127	0.0159252	4.1e-11	0.0169856	0.0107838	0.115233	1.25933	11.0688
LVM	rs2255167	rs6433729	2	179621905	A	0.139595	-0.0850889	0.016355	2e-07	-0.00868109	0.0141714	0.540154	1.95268	25.0445
LVM	rs2255167	rs4894042	2	179628362	G	0.132047	-0.105124	0.0159457	4.3e-11	-0.0170228	0.0108221	0.115728	1.26184	11.0687
LVM	rs2255167	rs7559166	2	179628369	G	0.15274	-0.0913349	0.015024	1.2e-09	-0.0163376	0.0112608	0.146823	1.46634	10.7066
LVM	rs2255167	rs12693167	2	179628517	G	0.868023	0.104862	0.0159458	4.8e-11	0.0167655	0.0108241	0.121405	1.26768	11.2679
LVM	rs2255167	rs1484119	2	179628680	G	0.199825	-0.0914741	0.013493	1.2e-11	-0.00726316	0.00746919	0.330844	1.1978	22.7339
LVM	rs2255167	rs3816782	2	179631362	A	0.926568	0.11732	0.0208853	1.9e-08	0.0320613	0.0178974	0.0732312	1.69415	6.80104
LVM	rs2255167	rs4894044	2	179632133	A	0.131971	-0.105126	0.0159506	4.4e-11	-0.0169837	0.0108235	0.116614	1.26306	11.0973
LVM	rs2255167	rs2291313	2	179632710	T	0.199302	-0.0927407	0.0135068	6.6e-12	-0.00859898	0.00751175	0.252318	1.16998	18.6948
LVM	rs2255167	rs4471922	2	179633298	G	0.198818	-0.0937763	0.0135193	4e-12	-0.00945929	0.00749563	0.206958	1.14766	16.6608
LVM	rs2255167	rs10497520	2	179644855	T	0.129285	-0.0929379	0.0160485	7e-09	-0.0253619	0.01329	0.0563459	1.60406	6.52843
LVM	rs2255167	rs3835920	2	179649925	GA	0.9425	0.148475	0.0231502	1.4e-10	0.0635204	0.0202176	0.00167891	1.32749	3.55098
LVM	rs2255167	rs10184892	2	179656482	G	0.937737	0.128319	0.0223094	8.8e-09	0.0551789	0.0201126	0.00607882	1.62385	3.63486
LVM	rs2255167	rs16866538	2	179659912	G	0.946247	0.149359	0.0238858	4e-10	0.0634576	0.0209884	0.00249903	1.39189	3.6115
LVM	rs2255167	rs13420249	2	179665823	C	0.94586	0.150217	0.0238219	2.9e-10	0.0646552	0.0209579	0.00203553	1.37151	3.54383
LVM	rs2255167	rs111692972	2	179669931	C	0.942293	0.152637	0.0231358	4.2e-11	0.0682715	0.0202768	0.000759962	1.2606	3.32673
LVM	rs2255167	rs10930835	2	179674646	A	0.942521	0.129894	0.023199	2.2e-08	0.0591541	0.0212328	0.00533662	1.70823	3.36932
LVM	rs2255167	rs10930836	2	179674839	C	0.942524	0.129977	0.0231979	2.1e-08	0.0592351	0.0212325	0.0052736	1.70374	3.37056
LVM	rs2255167	rs7590740	2	179675319	A	0.942228	0.13103	0.0231477	1.5e-08	0.0605156	0.0211924	0.00429651	1.67192	3.30557
LVM	rs2255167	rs12615288	2	179679336	C	0.938243	0.112517	0.0223953	5.1e-07	0.0489357	0.0207751	0.0184978	2.07883	3.6312
LVM	rs2255167	rs60023911	2	179679682	GA	0.883865	0.0882857	0.0168098	1.5e-07	0.0176447	0.0139331	0.205373	1.91693	9.92631
LVM	rs2255167	rs2029397	2	179679804	A	0.883766	0.0887668	0.0168029	1.3e-07	0.0180718	0.0139211	0.194234	1.89962	9.67585
LVM	rs2255167	rs2029395	2	179680221	T	0.88354	0.0888605	0.0167922	1.2e-07	0.0182537	0.0139165	0.189637	1.89008	9.5846
LVM	rs2255167	rs11886281	2	179681681	G	0.942869	0.129808	0.023268	2.4e-08	0.0583284	0.0212699	0.00610111	1.7167	3.44072
LVM	rs2255167	rs59415652	2	179682415	G	0.94288	0.130275	0.0232716	2.2e-08	0.0588459	0.0212784	0.00568315	1.70823	3.41032
LVM	rs2255167	rs998329	2	179684239	G	0.942768	0.127856	0.0232829	4e-08	0.0567548	0.0213865	0.0079599	1.76818	3.52435
LVM	rs2255167	rs10178003	2	179684466	C	0.884042	0.0892074	0.0168424	1.2e-07	0.0182719	0.0139845	0.191354	1.89008	9.63684
LVM	rs2255167	rs7586208	2	179686495	G	0.942674	0.129202	0.0233124	3e-08	0.0586577	0.0214829	0.00632504	1.73882	3.42114
LVM	rs2255167	rs34820893	2	179686878	G	0.942889	0.129659	0.0233445	2.8e-08	0.0588545	0.0215002	0.0061927	1.73192	3.42049
LVM	rs2255167	rs56988799	2	179690535	G	0.943164	0.12861	0.0233561	3.7e-08	0.0574851	0.0214344	0.00732029	1.76013	3.48017
LVM	rs2255167	rs11885885	2	179691728	C	0.943078	0.128076	0.0233422	4.1e-08	0.0569924	0.0214206	0.00779944	1.77075	3.50448
LVM	rs2255167	rs12622500	2	179713329	C	0.949269	0.161496	0.0247737	7.1e-11	0.0846021	0.0227414	0.000199074	1.28892	2.74217
LVM	rs2255167	rs113842328	2	179714605	GAATT	0.941834	0.138558	0.0232038	2.4e-09	0.0602684	0.020872	0.00388295	1.51755	3.57543
LVM	rs2255167	rs55807016	2	179716856	G	0.941999	0.139974	0.02318	1.6e-09	0.0618495	0.0207705	0.00290361	1.48716	3.46696
LVM	rs2255167	rs76580576	2	179721931	A	0.942196	0.142238	0.0231965	8.7e-10	0.0639211	0.020767	0.00208389	1.44373	3.37936
LVM	rs2255167	rs73973171	2	179722521	A	0.941911	0.139642	0.0231456	1.6e-09	0.0615979	0.0207366	0.0029733	1.48716	3.48109
LVM	rs2255167	rs80182096	2	179726125	G	0.941923	0.139511	0.0231383	1.6e-09	0.0615281	0.0207351	0.00300384	1.48716	3.48721
LVM	rs2255167	rs12619308	2	179729270	G	0.941817	0.13995	0.0231471	1.5e-09	0.0621918	0.0207821	0.00276638	1.48244	3.44942
LVM	rs2255167	rs73973173	2	179730268	A	0.942609	0.136886	0.0232721	4.1e-09	0.0589169	0.0209037	0.00482497	1.55963	3.62063
LVM	rs2255167	rs75886803	2	179740338	A	0.943363	0.137139	0.0233812	4.5e-09	0.0598855	0.0210282	0.00440128	1.56718	3.54215
LVM	rs2255167	rs6752756	2	179741105	C	0.943262	0.137887	0.0233845	3.7e-09	0.0610265	0.0210545	0.00374957	1.55138	3.47557
LVM	rs2255167	rs60105920	2	179747968	G	0.943395	0.136634	0.0233866	5.1e-09	0.0593856	0.0210341	0.00475311	1.57745	3.56967
LVM	rs2255167	rs535328260	2	179749971	T	0.930877	0.109662	0.0215968	3.8e-07	0.0481739	0.0203802	0.0180903	2.03746	3.68437
LVM	rs2255167	rs73973181	2	179752984	T	0.943124	0.13764	0.0234027	4.1e-09	0.0606523	0.0211569	0.00414658	1.55963	3.52062
LVM	rs2255167	rs1873164	2	179753549	G	0.195651	-0.0690921	0.0136169	3.9e-07	-0.0526865	0.0135261	9.81233e-05	2.04104	1.59894
LVM	rs2255167	rs1873163	2	179753695	C	0.943042	0.138313	0.0233896	3.4e-09	0.0614531	0.0211927	0.00373488	1.54465	3.48826
LVM	rs2255167	rs6755035	2	179753954	A	0.943043	0.138119	0.0233919	3.5e-09	0.0612611	0.0211871	0.00383485	1.54695	3.49961
LVM	rs2255167	rs6750760	2	179759810	G	0.373	-0.0596386	0.0111855	9.7e-08	-0.0499724	0.0111576	7.507e-06	1.86518	1.36856
LVM	rs2255167	rs7562602	2	179765674	T	0.374446	-0.0592694	0.0111657	1.1e-07	-0.049819	0.0111286	7.58173e-06	1.87982	1.35904
LVM	rs2255167	rs7602042	2	179766048	G	0.37451	-0.0597406	0.0111633	8.7e-08	-0.0503034	0.0111265	6.15308e-06	1.8527	1.35494
LVM	rs2255167	rs10167882	2	179776290	G	0.375095	-0.0582921	0.0111828	1.9e-07	-0.0486951	0.0111785	1.32381e-05	1.9462	1.37782
LVM	rs2255167	rs6724114	2	179778417	C	0.371219	-0.057274	0.0112131	3.3e-07	-0.0485499	0.0112245	1.52296e-05	2.0182	1.34546
LVM	rs2255167	rs1489487	2	179778444	G	0.371179	-0.0571775	0.0112145	3.4e-07	-0.0484359	0.0112267	1.60067e-05	2.02224	1.34882
LVM	rs2255167	rs12990128	2	179780855	C	0.371374	-0.057194	0.0112105	3.4e-07	-0.0484576	0.011213	1.54923e-05	2.02224	1.34484
LVM	rs2255167	rs147025433	2	179785422	TAC	0.336695	-0.0615385	0.0120112	3e-07	-0.0522883	0.0127976	4.39287e-05	2.00539	1.49702
LVM	rs2255167	rs2130220	2	179787062	G	0.627279	0.0576737	0.0112224	2.8e-07	0.0488818	0.0112367	1.36018e-05	1.99622	1.34655
LVM	rs2255167	rs10169992	2	179789559	A	0.625878	0.0571165	0.0112329	3.7e-07	0.0497173	0.011257	1.00287e-05	2.03379	1.28668
LVM	rs2255167	rs11684630	2	179792035	C	0.651493	0.0582516	0.0113611	2.9e-07	0.0523701	0.011394	4.30082e-06	2.00087	1.21824
LVM	rs2255167	rs10171173	2	179794447	A	0.625591	0.0576115	0.0112116	2.8e-07	0.0502943	0.0111984	7.08253e-06	1.99622	1.27244
LVM	rs2255167	rs10930845	2	179797991	T	0.625529	0.0566285	0.011205	4.3e-07	0.0493197	0.0111929	1.05138e-05	2.05464	1.27887
LVM	rs2255167	rs199577924	2	179827365	C	0.614359	0.0553232	0.0111752	7.4e-07	0.0480832	0.0111937	1.7424e-05	2.13365	1.28829
LVM	rs2255167	rs11675573	2	179840918	C	0.653142	0.0575617	0.0113617	4.1e-07	0.0515007	0.0113609	5.81112e-06	2.04798	1.21993
LVMVR	rs79366329	rs4855447	3	69803328	G	0.782829	-0.0712371	0.0132252	7.2e-08	-0.00197537	0.00549537	0.71925	1.12003	49.9068
LVMVR	rs79366329	rs12714757	3	69820782	T	0.767168	-0.063438	0.0128907	8.6e-07	0.00188328	0.00610404	0.757679	1.31893	50.33
LVMVR	rs79366329	rs56286049	3	69824230	C	0.766407	-0.0643802	0.0128823	5.8e-07	0.00107382	0.00604651	0.859042	1.28276	94.5141
LVMVR	rs79366329	rs17043851	3	69825970	T	0.770916	-0.0635224	0.0129665	9.6e-07	0.00293325	0.0058789	0.617818	1.32941	28.7738
LVMVR	rs79366329	rs62250976	3	69835405	T	0.771059	-0.0638798	0.0129558	8.2e-07	0.00268622	0.00578816	0.642585	1.31445	31.6874
LVMVR	rs79366329	rs113374742	3	69837535	T	0.770825	-0.0634411	0.0129535	9.7e-07	0.00315304	0.00577072	0.584801	1.3304	25.8087
LVMVR	rs79366329	rs62250980	3	69844608	G	0.784023	-0.0675347	0.0132421	3.4e-07	0.00350986	0.00473251	0.458301	1.23676	19.0897
LVMVR	rs79366329	rs62250981	3	69844645	G	0.784055	-0.0675022	0.0132443	3.5e-07	0.00356758	0.00472962	0.450666	1.23917	18.6509
LVMVR	rs79366329	rs62250982	3	69844845	C	0.784104	-0.0675343	0.0132437	3.4e-07	0.00353698	0.00472488	0.454108	1.23676	18.8674
LVMVR	rs79366329	rs62251009	3	69849835	T	0.783897	-0.0658867	0.0132297	6.4e-07	0.00524966	0.00460849	0.25465	1.29161	10.4263
LVMVR	rs79366329	rs1549745	3	69851305	T	0.784077	-0.0672458	0.0132377	3.8e-07	0.00410558	0.00455165	0.367057	1.24606	14.7501
LVMVR	rs79366329	rs7647742	3	69857303	A	0.783612	-0.0661521	0.0132083	5.5e-07	0.00499081	0.00447633	0.264879	1.27803	10.8495
LVMVR	rs79366329	rs57634646	3	69860488	G	0.78524	-0.0651246	0.0132433	8.8e-07	0.0058077	0.00468088	0.214706	1.32111	9.06303
LVMVR	rs79366329	rs59487570	3	69860905	T	0.783631	-0.0660103	0.0132083	5.8e-07	0.00513977	0.00447331	0.250561	1.28276	10.3755
LVMVR	rs79366329	rs59846970	3	69861053	C	0.785249	-0.0651195	0.0132463	8.8e-07	0.00585613	0.0046685	0.2097	1.32111	8.92615
LVMVR	rs79366329	rs57317066	3	69861072	G	0.785249	-0.0651194	0.0132464	8.8e-07	0.00585623	0.0046685	0.209692	1.32111	8.92594
LVMVR	rs79366329	rs56007401	3	69861186	G	0.785249	-0.0651194	0.0132464	8.8e-07	0.00585623	0.0046685	0.209692	1.32111	8.92594
LVMVR	rs79366329	rs111921213	3	69861228	T	0.785804	-0.0650403	0.0132716	9.5e-07	0.00594383	0.00478477	0.214149	1.3284	8.99809
LVMVR	rs79366329	rs55808455	3	69861423	G	0.785281	-0.0648784	0.0132465	9.7e-07	0.00609055	0.0046721	0.19237	1.3304	8.39997
LVMVR	rs79366329	rs6802804	3	69862105	A	0.785186	-0.0649415	0.0132462	9.5e-07	0.00603353	0.00466784	0.196158	1.3284	8.51333
LVMVR	rs79366329	rs62251025	3	69862189	A	0.785153	-0.0648685	0.0132461	9.7e-07	0.00609926	0.00467076	0.191608	1.3304	8.3798
LVMVR	rs79366329	rs62251026	3	69862376	T	0.785187	-0.0649454	0.0132462	9.4e-07	0.00602963	0.00466784	0.196447	1.32739	8.52753
LVMVR	rs79366329	rs62251027	3	69862454	C	0.785187	-0.064941	0.0132462	9.5e-07	0.00603403	0.00466784	0.196121	1.3284	8.51234
LVMVR	rs79366329	rs57829272	3	69863286	A	0.785328	-0.0651687	0.0132599	8.9e-07	0.00570679	0.00474327	0.228924	1.32218	9.44952
LVMVR	rs79366329	rs56927902	3	69863476	T	0.784894	-0.0655483	0.0132451	7.5e-07	0.0053613	0.00469464	0.253452	1.30614	10.2749
LVMVR	rs79366329	rs62251029	3	69864732	T	0.784912	-0.0654269	0.0132451	7.8e-07	0.00548273	0.00469401	0.242796	1.30978	9.93546
LVMVR	rs79366329	rs62251030	3	69864948	G	0.784911	-0.065424	0.0132451	7.8e-07	0.00548563	0.00469401	0.242547	1.30978	9.92826
LVMVR	rs79366329	rs62251031	3	69865083	T	0.784884	-0.0655511	0.0132451	7.5e-07	0.00535697	0.00469937	0.254314	1.30614	10.3004
LVMVR	rs79366329	rs62251032	3	69865127	G	0.784914	-0.0654395	0.0132452	7.8e-07	0.00547013	0.00469401	0.243881	1.30978	9.96685
LVMVR	rs79366329	rs62251033	3	69865352	G	0.78491	-0.065424	0.0132451	7.8e-07	0.00548563	0.00469401	0.242547	1.30978	9.92826
LVMVR	rs79366329	rs62251040	3	69869384	T	0.783415	-0.0650106	0.0132202	8.8e-07	0.00549244	0.00481425	0.253923	1.32111	10.1722
LVMVR	rs79366329	rs61148813	3	69870033	C	0.783893	-0.0651229	0.0132235	8.4e-07	0.00544815	0.00478974	0.255345	1.31672	10.2479
LVMVR	rs79366329	rs1897159	3	69870465	T	0.783889	-0.0651615	0.0132232	8.3e-07	0.00540796	0.0047888	0.258774	1.31559	10.3579
LVMVR	rs79366329	rs6800508	3	69870871	C	0.784103	-0.0657091	0.0132346	6.9e-07	0.00486594	0.00483204	0.313928	1.29846	12.2447
LVMVR	rs79366329	rs55946371	3	69871412	G	0.783896	-0.0651384	0.0132235	8.4e-07	0.00543031	0.00479019	0.256949	1.31672	10.2952
LVMVR	rs79366329	rs535621330	3	69872054	G	0.78594	-0.0675837	0.0134009	4.6e-07	0.00240299	0.00576575	0.676847	1.26238	37.3858
LVMVR	rs79366329	rs74945202	3	69872697	C	0.783897	-0.0651526	0.0132235	8.3e-07	0.00541611	0.00479019	0.258195	1.31559	10.3408
LVMVR	rs79366329	rs79151317	3	69872713	G	0.783891	-0.0651852	0.0132231	8.2e-07	0.00537636	0.00479237	0.261922	1.31445	10.4605
LVMVR	rs79366329	rs55735918	3	69874297	A	0.783812	-0.0651145	0.0132226	8.5e-07	0.00543347	0.00479658	0.257307	1.31783	10.297
LVMVR	rs79366329	rs62252174	3	69874383	T	0.78391	-0.0648786	0.0132287	9.4e-07	0.00566315	0.00481685	0.239717	1.32739	9.71604
LVMVR	rs79366329	rs1430604	3	69876319	G	0.784004	-0.0649373	0.0132284	9.2e-07	0.00561957	0.00480988	0.24267	1.32533	9.81524
LVMVR	rs79366329	rs2163326	3	69876683	T	0.784071	-0.0648071	0.013232	9.7e-07	0.00571812	0.00483295	0.236749	1.3304	9.61022
LVMVR	rs79366329	rs62252225	3	69884055	C	0.783464	-0.0649435	0.0132294	9.2e-07	0.00548544	0.00488192	0.261173	1.32533	10.3524
LVMVR	rs79366329	rs62252226	3	69885246	G	0.783645	-0.0647593	0.0132283	9.8e-07	0.00571745	0.00483467	0.236971	1.33139	9.60935
LVMVR	rs79366329	rs62252228	3	69886816	G	0.783642	-0.0647356	0.0132294	9.9e-07	0.00574106	0.00483653	0.235219	1.33236	9.55306
LVMVR	rs79366329	rs1367370	3	69887656	A	0.785662	-0.0651687	0.01326	8.9e-07	0.00539376	0.0048889	0.269911	1.32218	10.6379
LVMVR	rs79366329	rs79563518	3	69888242	C	0.785613	-0.0648896	0.0132592	9.9e-07	0.00568101	0.00488273	0.244631	1.33236	9.81926
LVMVR	rs79366329	rs62252229	3	69888407	C	0.785983	-0.0664367	0.0132721	5.6e-07	0.00414591	0.00493212	0.400575	1.27963	15.7351
LVMVR	rs79366329	rs62252230	3	69888682	C	0.785577	-0.0654224	0.0132573	8e-07	0.00512065	0.004894	0.295416	1.31214	11.513
LVMVR	rs79366329	rs74280296	3	69889006	T	0.785674	-0.0652739	0.0132602	8.5e-07	0.00528778	0.00489089	0.279631	1.31783	10.9693
LVMVR	rs79366329	rs62252232	3	69889257	A	0.784261	-0.0664881	0.013227	5e-07	0.00425171	0.0047409	0.369818	1.26963	14.5853
LVMVR	rs79366329	rs75300766	3	69890064	G	0.785681	-0.0655402	0.0132599	7.7e-07	0.00502231	0.00488827	0.304223	1.30858	11.8294
LVMVR	rs79366329	rs62252233	3	69890439	A	0.785624	-0.0650448	0.0132601	9.3e-07	0.00551031	0.00489229	0.260028	1.32637	10.3106
LVMVR	rs79366329	rs62252234	3	69890474	T	0.784138	-0.0662562	0.0132256	5.5e-07	0.00449626	0.00472178	0.340975	1.27803	13.396
LVMVR	rs79366329	rs62252237	3	69893495	A	0.785623	-0.065247	0.0132662	8.7e-07	0.00531606	0.00491815	0.279738	1.32003	10.9544
LVMVR	rs79366329	rs62252238	3	69893570	T	0.785647	-0.0657911	0.0132672	7.1e-07	0.00481772	0.00490168	0.325671	1.30108	12.62
LVMVR	rs79366329	rs62252239	3	69893971	G	0.786999	-0.06549	0.0133187	8.8e-07	0.00570113	0.00486939	0.241675	1.32111	9.81814
LVMVR	rs79366329	rs62252240	3	69894042	C	0.785738	-0.0657662	0.0132746	7.3e-07	0.00481744	0.00496632	0.332036	1.30364	12.8164
LVMVR	rs79366329	rs2014255	3	69895022	G	0.785628	-0.065741	0.0132708	7.3e-07	0.00487115	0.00493016	0.323137	1.30364	12.5082
LVMVR	rs79366329	rs57788691	3	69897450	G	0.784931	-0.0676088	0.0132512	3.4e-07	0.00303099	0.00491155	0.537159	1.23676	23.9666
LVMVR	rs79366329	rs62253174	3	69898414	C	0.777418	-0.0653371	0.0131152	6.3e-07	0.00260272	0.00568967	0.64735	1.29019	32.8319
LVMVR	rs79366329	rs62253176	3	69906231	T	0.812766	-0.0782915	0.014008	2.3e-08	-0.00243673	0.00473517	0.60683	1.04736	35.2103
LVMVR	rs79366329	rs62253178	3	69906370	T	0.812728	-0.0783419	0.0140066	2.2e-08	-0.00249701	0.00473501	0.597951	1.04472	34.2875
LVMVR	rs79366329	rs62253179	3	69906486	C	0.812717	-0.0783159	0.0140063	2.3e-08	-0.00243065	0.00472636	0.607059	1.04736	35.2369
LVMVR	rs79366329	rs112664266	3	69906503	GC	0.811229	-0.0765648	0.0139986	4.5e-08	-0.000804376	0.00494115	0.870683	1.08891	122.162
LVMVR	rs79366329	rs62253180	3	69906572	A	0.812703	-0.0782828	0.014006	2.3e-08	-0.00239755	0.00472469	0.611838	1.04736	35.7993
LVMVR	rs79366329	rs62253181	3	69906755	A	0.812695	-0.0782425	0.014006	2.3e-08	-0.00235725	0.00472469	0.617835	1.04736	36.5245
LVMVR	rs79366329	rs62253182	3	69907115	G	0.812654	-0.0782388	0.0140055	2.3e-08	-0.00234951	0.00472882	0.619295	1.04736	36.7044
LVMVR	rs79366329	rs62253183	3	69907344	C	0.812586	-0.0782249	0.0140045	2.3e-08	-0.00235579	0.00473657	0.618933	1.04736	36.6597
LVMVR	rs79366329	rs79375047	3	69907706	C	0.812679	-0.0778795	0.0140111	2.7e-08	-0.00200374	0.00475515	0.673475	1.05699	44.0861
LVMVR	rs79366329	rs62253185	3	69907875	G	0.81268	-0.0778919	0.0140111	2.7e-08	-0.00201773	0.00475701	0.671451	1.05699	43.753
LVMVR	rs146170154	rs1321310	6	36623124	T	0.761532	-0.0626315	0.0127344	8.7e-07	0.00825138	0.00686015	0.229055	1.74657	9.46861
LVMVR	rs146170154	rs4331968	6	36623243	A	0.761502	-0.0625819	0.0127341	8.9e-07	0.0083026	0.00685924	0.226115	1.74941	9.37105
LVMVR	rs146170154	rs9470361	6	36623379	G	0.761786	-0.0624313	0.0127426	9.6e-07	0.00861796	0.00683387	0.207285	1.75897	8.80516
LVMVR	rs146170154	rs7774130	6	36623756	C	0.761432	-0.0625765	0.0127343	8.9e-07	0.00844012	0.00684159	0.217333	1.74941	9.12784
LVMVR	rs146170154	rs7756236	6	36627053	A	0.763569	-0.0648736	0.0127834	3.9e-07	0.00684553	0.00676356	0.311481	1.6516	12.6517
LVMVR	rs146170154	rs9462207	6	36627599	T	0.765536	-0.0649929	0.0128136	3.9e-07	0.00711243	0.00673287	0.290797	1.6516	11.9478
LVMVR	rs146170154	rs9462210	6	36628953	G	0.764379	-0.0657781	0.0128045	2.8e-07	0.00637104	0.00670551	0.342051	1.61533	14.0646
LVMVR	rs146170154	rs10807170	6	36629444	C	0.339973	0.0578237	0.0113786	3.7e-07	0.00817531	0.0085542	0.33922	1.64573	13.6987
LVMVR	rs146170154	rs4713996	6	36629714	C	0.339967	0.057752	0.0113746	3.8e-07	0.00810596	0.00854987	0.343088	1.6487	13.819
LVMVR	rs146170154	rs9394368	6	36630525	C	0.339946	0.0579361	0.0113789	3.6e-07	0.00827136	0.0085522	0.333463	1.64269	13.5101
LVMVR	rs146170154	rs67657903	6	36632184	CT	0.346865	0.0589248	0.0117191	5e-07	0.0110911	0.00980396	0.257934	1.67989	10.7071
LVMVR	rs146170154	rs4711456	6	36632482	C	0.339878	0.0583083	0.0113782	3e-07	0.00857705	0.00854781	0.315658	1.62275	13.0254
LVMVR	rs146170154	rs4713999	6	36633069	A	0.334797	0.0609613	0.0114242	9.5e-08	0.0104905	0.00850873	0.21761	1.50735	10.6025
LVMVR	rs146170154	rs4711457	6	36633160	T	0.339526	0.0580431	0.0113837	3.4e-07	0.00825051	0.00854614	0.33434	1.63639	13.5947
LVMVR	rs146170154	rs5875553	6	36633706	T	0.342281	0.0582359	0.011546	4.6e-07	0.0083668	0.00892966	0.348776	1.67029	13.8533
LVMVR	rs146170154	rs6930083	6	36634156	A	0.334937	0.0608512	0.011424	1e-07	0.0102783	0.00850342	0.226767	1.51215	10.8625
LVMVR	rs146170154	rs66761782	6	36636080	T	0.763069	-0.0656644	0.0127803	2.8e-07	0.00641495	0.00667551	0.336568	1.61533	13.8559
LVMVR	rs146170154	rs4714001	6	36638175	G	0.3618	0.0571838	0.0112245	3.5e-07	0.00965233	0.00863818	0.263822	1.63958	11.1561
LVMVR	rs146170154	rs12199346	6	36641546	C	0.763995	-0.0659337	0.0128113	2.7e-07	0.00732584	0.00644281	0.255515	1.61145	11.0847
LVMVR	rs146170154	rs762624	6	36645588	A	0.741116	-0.0620554	0.0123906	5.5e-07	0.00479025	0.00715373	0.503103	1.691	20.9813
LVMVR	rs146170154	rs3176320	6	36646788	A	0.670741	-0.0595548	0.0115547	2.5e-07	-0.00651626	0.00835177	0.435259	1.60329	18.2755
LVMVR	rs146170154	rs3176323	6	36646849	T	0.694697	-0.0604117	0.0118102	3.1e-07	-0.00299105	0.00808269	0.71134	1.6263	44.0002
LVMVR	rs146170154	rs4135240	6	36647680	T	0.668287	-0.0587832	0.0115625	3.7e-07	-0.00598938	0.0084981	0.48094	1.64573	20.2316
LVMVR	rs146170154	rs147436240	6	36648064	CGCGT	0.782237	-0.0878204	0.0140151	3.7e-10	-0.00237951	0.0073897	0.74745	1.12227	74.6081
LVMVR	rs146170154	rs3176334	6	36648364	T	0.67558	-0.0584083	0.011645	5.3e-07	-0.00625676	0.00870482	0.472283	1.68666	19.2626
LVMVR	rs146170154	rs2376620	6	36649593	A	0.835388	-0.0748763	0.0148441	4.6e-07	0.00275374	0.00933863	0.768089	1.67029	55.3044
LVMVR	rs146170154	rs12191972	6	36658742	T	0.807556	-0.0718805	0.0138062	1.9e-07	-0.00477351	0.00957796	0.618213	1.57486	32.1803
LVMVR	rs146170154	rs7767246	6	36659215	C	0.807879	-0.0711085	0.0138105	2.6e-07	-0.00402408	0.00957278	0.674217	1.60744	38.4639
LVMVR	rs146170154	rs6937605	6	36659932	C	0.82824	-0.0753956	0.0143855	1.6e-07	-0.00169194	0.00908797	0.852308	1.55757	97.9185
LVMVR	rs149369954	rs11631921	15	85143277	G	0.675503	0.0604119	0.0115958	1.9e-07	0.00342745	0.00775207	0.658393	1.59513	37.0286
LVMVR	rs149369954	rs11632395	15	85145793	C	0.707346	0.0658834	0.0119364	3.4e-08	0.00221709	0.0070446	0.752972	1.43552	60.6107
LVMVR	rs149369954	rs11638554	15	85148231	T	0.706452	0.0637312	0.011922	9e-08	0.000227593	0.00699774	0.974054	1.52166	617.13
LVMVR	rs149369954	rs748455	15	85149575	T	0.707648	0.0657293	0.0119129	3.4e-08	0.00200989	0.0069021	0.770899	1.43552	66.0916
LVMVR	rs149369954	rs12913702	15	85153184	G	0.709791	0.0654787	0.0119539	4.3e-08	0.00186301	0.00706547	0.792028	1.4554	72.7491
LVMVR	rs149369954	rs71395455	15	85153804	A	0.707697	0.0657875	0.0119115	3.3e-08	0.0020137	0.00689299	0.770182	1.43304	65.9704
LVMVR	rs149369954	rs111829575	15	85160360	GA	0.476206	-0.0587997	0.0110753	1.1e-07	-0.0189094	0.00954725	0.0476345	1.54072	5.26338
LVMVR	rs149369954	rs7180952	15	85162551	C	0.454828	-0.0583137	0.0109033	8.9e-08	-0.0169514	0.00891682	0.0572943	1.52061	5.67733
LVMVR	rs149369954	rs7180956	15	85162553	C	0.455024	-0.0584548	0.0109079	8.4e-08	-0.0171224	0.00893128	0.0552216	1.51522	5.62507
LVMVR	rs149369954	rs2036949	15	85163605	T	0.733572	0.0703018	0.0122603	9.8e-09	-0.000519217	0.00579808	0.928645	1.33869	249.104
LVMVR	rs149369954	rs61322921	15	85163638	T	0.454268	-0.0575705	0.0108909	1.2e-07	-0.01613	0.00888754	0.0695392	1.54913	5.97771
LVMVR	rs149369954	rs11635597	15	85165699	C	0.733626	0.0705117	0.0122624	8.9e-09	-0.000372324	0.0057899	0.948727	1.33173	352.19
LVMVR	rs149369954	rs61394864	15	85170174	T	0.454454	-0.0584188	0.0109009	8.4e-08	-0.0168886	0.00889917	0.0577256	1.51522	5.71253
LVMVR	rs149369954	rs62021193	15	85170583	C	0.73375	0.0702682	0.0122649	1e-08	-0.000640725	0.00578682	0.911837	1.34016	199.587
LVMVR	rs149369954	rs150008503	15	85171196	CAAAAA	0.448212	-0.0587605	0.0109536	8.1e-08	-0.0180397	0.00910173	0.047478	1.51184	5.35812
LVMVR	rs149369954	rs17598114	15	85171317	C	0.733694	0.0699657	0.0122647	1.2e-08	-0.000958258	0.00578291	0.868389	1.35355	129.244
LVMVR	rs149369954	rs17532346	15	85171495	A	0.733695	0.0699689	0.0122647	1.2e-08	-0.000955058	0.00578291	0.868825	1.35355	129.706
LVMVR	rs149369954	rs11634320	15	85172183	C	0.733388	0.0692751	0.0122598	1.6e-08	-0.0015751	0.00579202	0.785666	1.37525	74.4151
LVMVR	rs149369954	rs11634322	15	85172209	C	0.733759	0.0701059	0.0122648	1.1e-08	-0.000829323	0.00577941	0.885898	1.34713	151.258
LVMVR	rs149369954	rs573188979	15	85173727	A	0.734864	0.0703258	0.0123035	1.1e-08	-0.000696781	0.00586614	0.90545	1.34713	184.502
LVMVR	rs149369954	rs4603535	15	85173872	C	0.733706	0.0699585	0.0122653	1.2e-08	-0.000965159	0.00578357	0.867465	1.35355	128.276
LVMVR	rs149369954	rs3825877	15	85174631	G	0.445401	-0.0578679	0.0109034	1.1e-07	-0.0155743	0.00881791	0.0773593	1.54072	6.26063
LVMVR	rs149369954	rs3825878	15	85174755	C	0.445413	-0.0579927	0.0109042	1e-07	-0.0157003	0.00881863	0.0750186	1.53161	6.22316
LVMVR	rs149369954	rs2292463	15	85175750	A	0.445394	-0.0580146	0.0109044	1e-07	-0.015731	0.00881895	0.0744612	1.53161	6.20529
LVMVR	rs149369954	rs11856387	15	85176122	T	0.454694	-0.0572402	0.0109095	1.5e-07	-0.0156247	0.00891497	0.0796649	1.57113	6.21071
LVMVR	rs149369954	rs8040066	15	85176465	G	0.453938	-0.0576445	0.0108973	1.2e-07	-0.0160802	0.00888992	0.0704808	1.54913	6.00802
LVMVR	rs149369954	rs698620	15	85177208	G	0.453789	-0.0574586	0.0108972	1.3e-07	-0.0159404	0.0088959	0.0731512	1.55695	6.06285
LVMVR	rs149369954	rs10795	15	85177297	G	0.733831	0.070098	0.0122668	1.1e-08	-0.000824577	0.00578722	0.886699	1.34713	152.394
LVMVR	rs149369954	rs36126054	15	85177723	T	0.734104	0.0705842	0.0122698	8.8e-09	-0.000412334	0.00577265	0.943056	1.33092	316.368
LVMVR	rs149369954	rs6496284	15	85178270	A	0.444766	-0.0586344	0.0109043	7.6e-08	-0.0163617	0.00881875	0.0635487	1.50597	5.94805
LVMVR	rs149369954	rs1061737	15	85183790	G	0.73425	0.0705033	0.0122731	9.2e-09	-0.000553958	0.00575616	0.923332	1.33412	231.978
LVMVR	rs149369954	rs12914433	15	85184963	G	0.734258	0.0705109	0.0122731	9.2e-09	-0.000548082	0.00575421	0.924117	1.33412	234.476
LVMVR	rs149369954	rs11073613	15	85185893	G	0.510786	-0.0555537	0.0108352	2.9e-07	-0.018866	0.00932613	0.043082	1.63994	4.78698
LVMVR	rs149369954	rs7237	15	85186577	C	0.746609	0.0669393	0.0125787	1e-07	-0.00293395	0.00694418	0.672657	1.53161	40.6489
LVMVR	rs149369954	rs11630487	15	85187103	C	0.734144	0.0702564	0.0122766	1e-08	-0.000894508	0.00574221	0.876208	1.34016	139.39
LVMVR	rs149369954	rs11633762	15	85187152	T	0.734786	0.0695791	0.0123019	1.5e-08	-0.00158975	0.00580601	0.784229	1.37032	74.1202
LVMVR	rs149369954	rs2271431	15	85189464	T	0.733999	0.0695761	0.0122724	1.4e-08	-0.00151833	0.00574252	0.79147	1.36509	77.3281
LVMVR	rs149369954	rs12916712	15	85190780	T	0.734089	0.0699728	0.0122728	1.2e-08	-0.00122616	0.00571018	0.829976	1.35355	97.8671
LVMVR	rs149369954	rs11630887	15	85193015	A	0.734218	0.0697146	0.0122726	1.3e-08	-0.00149561	0.00570862	0.793328	1.35952	78.4314
LVMVR	rs149369954	rs11636189	15	85193554	G	0.73426	0.0696986	0.0122712	1.3e-08	-0.00150883	0.0057058	0.791443	1.35952	77.6337
LVMVR	rs149369954	rs34034172	15	85193585	ATTTTCT	0.445073	-0.0577844	0.010907	1.2e-07	-0.0153884	0.00880331	0.080459	1.54913	6.3237
LVMVR	rs149369954	rs62021197	15	85193869	T	0.734143	0.0691558	0.0122694	1.7e-08	-0.00203315	0.0057077	0.721682	1.37991	54.8487
LVMVR	rs149369954	rs62021198	15	85193937	G	0.734286	0.0695334	0.0122706	1.5e-08	-0.00167968	0.00570404	0.768397	1.37032	68.3822
LVMVR	rs149369954	rs35516100	15	85195430	C	0.734334	0.0697376	0.0122707	1.3e-08	-0.00143784	0.00570874	0.801144	1.35952	81.8995
LVMVR	rs149369954	rs62021208	15	85196244	G	0.734272	0.0696388	0.0122719	1.4e-08	-0.00154054	0.00571762	0.787594	1.36509	75.7382
LVMVR	rs149369954	rs4842978	15	85197253	T	0.445474	-0.0589509	0.0109086	6.5e-08	-0.0165999	0.00880754	0.0594653	1.49174	5.86348
LVMVR	rs149369954	rs1107179	15	85198362	G	0.445896	-0.0592733	0.010907	5.5e-08	-0.0169134	0.0088019	0.0546613	1.47683	5.75103
LVMVR	rs149369954	rs17598603	15	85200211	C	0.742672	0.0721875	0.0123796	5.5e-09	-0.0012614	0.00525425	0.810274	1.29803	90.3996
LVMVR	rs149369954	rs1051168	15	85200520	G	0.742656	0.0720694	0.0123781	5.8e-09	-0.00135166	0.00525721	0.797097	1.30166	83.6295
LVMVR	rs149369954	rs2292462	15	85200754	G	0.445666	-0.0601327	0.0109156	3.6e-08	-0.0175724	0.00879898	0.0458155	1.44031	5.5592
LVMVR	rs149369954	rs2175567	15	85200946	G	0.742541	0.0721532	0.0123806	5.6e-09	-0.00130387	0.00526829	0.804527	1.29926	87.3583
LVMVR	rs149369954	rs12904605	15	85201419	T	0.741285	0.0711448	0.0123693	8.8e-09	-0.00206406	0.00532268	0.698174	1.33092	51.6259
LVMVR	rs149369954	rs35850955	15	85201683	C	0.741163	0.071228	0.0123723	8.6e-09	-0.0020504	0.00531506	0.699665	1.32927	51.9986
LVMVR	rs149369954	rs11637728	15	85203392	A	0.734512	0.0734619	0.0122629	2.1e-09	0.000519806	0.00514062	0.919457	1.23548	237.952
LVMVR	rs149369954	rs62021209	15	85203704	G	0.765491	0.0714749	0.0129494	3.4e-08	-0.000485975	0.0072562	0.946603	1.43552	313.38
LVMVR	rs149369954	rs8033343	15	85204900	G	0.461986	-0.0652904	0.0109007	2.1e-09	-0.022262	0.00874535	0.0109096	1.23548	4.4225
LVMVR	rs149369954	rs8042926	15	85205454	T	0.5257	-0.0680153	0.0108837	4.1e-10	-0.0303749	0.00928551	0.00107088	1.14211	3.1604
LVMVR	rs149369954	rs531061098	15	85206958	C	0.258348	-0.0698061	0.0126041	3.1e-08	0.000589231	0.00714399	0.934266	1.42785	254.276
LVMVR	rs149369954	rs551162804	15	85206962	C	0.258348	-0.0698061	0.0126041	3.1e-08	0.000589231	0.00714399	0.934266	1.42785	254.276
LVMVR	rs149369954	rs371357308	15	85206966	C	0.258348	-0.0698061	0.0126041	3.1e-08	0.000589231	0.00714399	0.934266	1.42785	254.276
LVMVR	rs149369954	rs12908161	15	85207825	A	0.736579	0.0768338	0.0122845	4e-10	0.00200642	0.0045517	0.659353	1.14081	51.9562
LVMVR	rs149369954	rs12905057	15	85210765	A	0.728329	0.0749625	0.0121864	7.7e-10	0.00229031	0.00507185	0.651577	1.17641	48.9883
LVMVR	rs149369954	rs57489559	15	85212700	C	0.673509	0.0664779	0.0115801	9.4e-09	0.00602848	0.00706597	0.393564	1.33567	19.8202
LVMVR	rs149369954	rs369173649	15	85213489	CT	0.724689	0.0754564	0.0122745	7.9e-10	0.00388858	0.00585266	0.506426	1.17785	30.805
LVMVR	rs149369954	rs6496318	15	85215229	C	0.539653	-0.0657832	0.0108382	1.3e-09	-0.0292806	0.00931413	0.00166839	1.20652	3.19907
LVMVR	rs149369954	rs7176522	15	85215383	C	0.524976	-0.0659732	0.0108445	1.2e-09	-0.0282401	0.00920702	0.00216046	1.20182	3.34683
LVMVR	rs149369954	rs56233902	15	85215577	C	0.728266	0.0752633	0.0121814	6.5e-10	0.00260517	0.0050503	0.605963	1.16699	42.229
LVMVR	rs149369954	rs35127183	15	85215739	G	0.673074	0.0668158	0.0115527	7.3e-09	0.00636326	0.00697438	0.361571	1.31764	18.4168
LVMVR	rs149369954	rs8023276	15	85219638	C	0.539521	-0.0660914	0.0108412	1.1e-09	-0.0295617	0.00931744	0.00151014	1.19675	3.1757
LVMVR	rs149369954	rs530701470	15	85219682	CA	0.737427	0.081485	0.012461	6.2e-11	0.00644495	0.0053687	0.229958	1.05032	15.9906
LVMVR	rs149369954	rs541821117	15	85219695	A	0.833895	0.0793584	0.0158945	6e-07	0.00686637	0.0147421	0.641383	1.72316	32.2572
LVMVR	rs149369954	rs55945116	15	85220113	G	0.770556	-0.0637839	0.0128572	7e-07	-0.0384411	0.0122966	0.00177107	1.7419	2.23671
LVMVR	rs149369954	rs34452033	15	85221993	A	0.720596	0.0739759	0.0120814	9.2e-10	0.00320418	0.00543078	0.555188	1.18648	35.3585
LVMVR	rs149369954	rs8041103	15	85226652	A	0.717244	0.0726265	0.0121672	2.4e-09	0.00134611	0.00562772	0.810957	1.24379	94.7207
LVMVR	rs149369954	rs11854597	15	85226810	G	0.770676	-0.064249	0.0128542	5.8e-07	-0.0389305	0.0122858	0.00153103	1.71909	2.21547
LVMVR	rs149369954	rs11638290	15	85227636	C	0.728219	0.0752687	0.0121765	6.4e-10	0.00260311	0.00503739	0.605326	1.16614	42.1714
LVMVR	rs149369954	rs34028043	15	85231585	G	0.72831	0.0750737	0.0121756	7e-10	0.00243734	0.00503033	0.628011	1.17109	45.314
LVMVR	rs149369954	rs34784022	15	85231906	T	0.72819	0.0749247	0.0121741	7.5e-10	0.00226763	0.00501964	0.651448	1.17494	49.0271
LVMVR	rs149369954	rs200594005	15	85233848	TA	0.549718	-0.0679034	0.0108878	4.5e-10	-0.0318674	0.00942644	0.000723164	1.14705	2.97596
LVMVR	rs149369954	rs199982469	15	85234304	C	0.747772	-0.0832767	0.014734	1.6e-08	-0.0528494	0.0189825	0.00536743	1.37525	3.43395
LVMVR	rs149369954	rs111783599	15	85237518	G	0.77072	-0.0644195	0.0128536	5.4e-07	-0.0390776	0.0122896	0.00147409	1.71058	2.21355
LVMVR	rs149369954	rs12917049	15	85238276	G	0.770485	-0.0644916	0.0128486	5.2e-07	-0.0391565	0.0122846	0.00143533	1.70612	2.2103
LVMVR	rs149369954	rs143475480	15	85238906	C	0.737624	0.0764953	0.0124913	9.1e-10	0.00346038	0.00628267	0.581783	1.18585	38.4331
LVMVR	rs149369954	rs7171167	15	85239123	A	0.549777	-0.0670179	0.0108838	7.4e-10	-0.0309916	0.00941566	0.000996554	1.17419	3.04207
LVMVR	rs149369954	rs12911736	15	85240008	A	0.728181	0.0752971	0.0121736	6.2e-10	0.00257668	0.00499939	0.606275	1.16439	42.3669
LVMVR	rs149369954	rs12908699	15	85240403	G	0.728175	0.0752582	0.012174	6.3e-10	0.00252995	0.00500104	0.612939	1.16527	43.2804
LVMVR	rs149369954	rs8029660	15	85242529	G	0.540735	-0.0668073	0.0108449	7.3e-10	-0.0303189	0.00932467	0.00114809	1.17343	3.10769
LVMVR	rs149369954	rs11636499	15	85243681	C	0.727738	0.0756865	0.012172	5e-10	0.00305786	0.00502847	0.543115	1.15269	35.0839
LVMVR	rs149369954	rs35316992	15	85248133	A	0.727586	0.0751223	0.0121654	6.6e-10	0.00254771	0.00503019	0.612518	1.16783	43.1248
LVMVR	rs149369954	rs12912342	15	85248216	T	0.672353	0.066557	0.0115354	7.9e-09	0.00622895	0.00695992	0.370801	1.32322	18.8052
LVMVR	rs149369954	rs4643294	15	85250253	C	0.728387	0.0753556	0.0121821	6.2e-10	0.00264112	0.00500468	0.597686	1.16439	41.1924
LVMVR	rs149369954	rs8033459	15	85253258	C	0.540661	-0.0665638	0.0108449	8.4e-10	-0.0300478	0.00932345	0.00126935	1.18131	3.13343
LVMVR	rs149369954	rs8027779	15	85255385	T	0.54956	-0.0671932	0.0108811	6.6e-10	-0.0311793	0.00941024	0.000921912	1.16783	3.02455
LVMVR	rs149369954	rs60405847	15	85255472	TA	0.538294	-0.0673861	0.0108626	5.5e-10	-0.0306412	0.00933504	0.00102935	1.15785	3.09953
LVMVR	rs149369954	rs62021219	15	85256159	C	0.728315	0.074884	0.0121763	7.8e-10	0.00218504	0.00501525	0.66307	1.17714	51.0417
LVMVR	rs149369954	rs12907808	15	85256303	T	0.729622	0.0760577	0.0122282	5e-10	0.00306936	0.00523784	0.557877	1.15269	36.696
LVMVR	rs149369954	rs34900908	15	85257599	G	0.728284	0.0750267	0.0121725	7.1e-10	0.00231571	0.00499893	0.643192	1.17188	47.7344
LVMVR	rs149369954	rs35524990	15	85258203	T	0.728227	0.0750894	0.0121726	6.9e-10	0.0023635	0.00499423	0.636037	1.17029	46.6175
LVMVR	rs149369954	rs11073663	15	85260268	A	0.541045	-0.0672733	0.0108476	5.6e-10	-0.0308487	0.00933194	0.000947369	1.15883	3.05999
LVMVR	rs149369954	rs62021222	15	85263282	A	0.672846	0.0670529	0.0115512	6.4e-09	0.00667904	0.00700248	0.340179	1.30846	17.4972
LVMVR	rs149369954	rs77791607	15	85263283	CTGAAG	0.672408	0.0668835	0.0115448	6.9e-09	0.00639157	0.00696229	0.358605	1.31369	18.3239
LVMVR	rs149369954	rs62021223	15	85263291	T	0.672846	0.0670529	0.0115512	6.4e-09	0.00667904	0.00700248	0.340179	1.30846	17.4972
LVMVR	rs149369954	rs80106411	15	85263293	GATT	0.672344	0.0669501	0.0115427	6.6e-09	0.00645781	0.00695418	0.353085	1.31059	18.0935
LVMVR	rs149369954	rs58416181	15	85264461	G	0.724976	0.0756739	0.0121322	4.4e-10	0.00288885	0.00487408	0.553384	1.14585	36.4106
LVMVR	rs149369954	rs746472697	15	85264466	TGTG	0.727569	0.0774151	0.0122142	2.3e-10	0.00477573	0.00510669	0.34969	1.11236	21.1219
LVMVR	rs149369954	rs35549887	15	85266473	C	0.751019	0.0834931	0.012908	9.9e-11	0.00972591	0.00796231	0.221899	1.07166	15.3008
LVMVR	rs149369954	rs62021226	15	85268036	T	0.725183	0.0766322	0.0121396	2.7e-10	0.00346532	0.00477776	0.468267	1.12046	29.0393
LVMVR	rs149369954	rs12916867	15	85270275	T	0.725452	0.0772013	0.0121322	2e-10	0.00410004	0.00477467	0.390503	1.1054	23.7501
LVMVR	rs149369954	rs12592554	15	85273880	G	0.550565	-0.0663623	0.0108808	1.1e-09	-0.0302838	0.00940751	0.00128589	1.19675	3.09901
LVMVR	rs149369954	rs11372563	15	85275636	C	0.549356	-0.0675264	0.0108806	5.4e-10	-0.031294	0.00940013	0.000871254	1.15685	3.02877
LVMVR	rs149369954	rs58581703	15	85276935	C	0.549331	-0.0669929	0.0108752	7.3e-10	-0.030819	0.00939429	0.00103581	1.17343	3.06115
LVMVR	rs149369954	rs8028490	15	85277888	G	0.549674	-0.066462	0.0108759	9.9e-10	-0.030293	0.00939138	0.00125701	1.19067	3.10425
LVMVR	rs149369954	rs34015068	15	85278266	C	0.731027	0.0768663	0.0123391	4.7e-10	0.00411451	0.0057478	0.47409	1.14937	28.7775
LVMVR	rs149369954	rs34337729	15	85279611	AT	0.496309	-0.0625233	0.0108553	8.4e-09	-0.024026	0.00917908	0.00885826	1.32759	3.93429
LVMVR	rs149369954	rs35738019	15	85280210	T	0.725254	0.0771888	0.0122688	3.1e-10	0.00314485	0.00517859	0.543666	1.12753	35.9267
LVMVR	rs149369954	rs34570071	15	85280212	T	0.726302	0.0765899	0.0121639	3e-10	0.00351374	0.00487583	0.471128	1.12584	29.1343
LVMVR	rs149369954	rs60957376	15	85280792	T	0.724905	0.0768137	0.0121428	2.5e-10	0.00364988	0.00478753	0.445837	1.11656	27.37
LVMVR	rs149369954	rs10220733	15	85280864	G	0.55053	-0.0671596	0.010885	6.8e-10	-0.0310152	0.00940974	0.00098044	1.16949	3.04712
LVMVR	rs149369954	rs749536716	15	85281800	AG	0.727233	0.0782858	0.012164	1.2e-10	0.00464068	0.00465836	0.31915	1.08068	20.0014
LVMVR	rs149369954	rs11632465	15	85282045	A	0.727187	0.0775945	0.0121634	1.8e-10	0.00398153	0.00466369	0.393255	1.10021	24.0417
LVMVR	rs149369954	rs11630416	15	85282071	C	0.767045	0.0735758	0.0128767	1.1e-08	0.00538856	0.00768109	0.482968	1.34713	25.179
LVMVR	rs149369954	rs1030863	15	85282635	C	0.550509	-0.0670581	0.0108854	7.3e-10	-0.0309256	0.00941327	0.00101867	1.17343	3.05374
LVMVR	rs149369954	rs17599989	15	85285536	T	0.727231	0.0776158	0.0121646	1.8e-10	0.00401395	0.0046771	0.390774	1.10021	23.8798
LVMVR	rs149369954	rs1446897	15	85287946	C	0.560906	-0.0685259	0.0109627	4.1e-10	-0.0327943	0.00963335	0.000663473	1.14211	2.95365
LVMVR	rs149369954	rs62019463	15	85288087	G	0.727174	0.0776012	0.0121629	1.8e-10	0.00398812	0.00466294	0.392396	1.10021	23.9855
LVMVR	rs149369954	rs61125394	15	85290020	G	0.71287	-0.0609002	0.0119495	3.5e-07	-0.0332509	0.0112039	0.00299949	1.66068	2.55888
LVMVR	rs149369954	rs62019464	15	85294469	T	0.72699	0.0772879	0.0121505	2e-10	0.00378554	0.00466617	0.417208	1.1054	25.5473
LVMVR	rs149369954	rs11637142	15	85295927	A	0.726973	0.0772949	0.0121503	2e-10	0.00379763	0.00466755	0.415861	1.1054	25.4532
LVMVR	rs149369954	rs6496401	15	85297793	A	0.550824	-0.0668909	0.0108793	7.8e-10	-0.0307512	0.00939848	0.00106817	1.17714	3.06523
LVMVR	rs149369954	rs12910012	15	85298662	T	0.727	0.077211	0.0121501	2.1e-10	0.00370853	0.00466542	0.426673	1.10782	26.1629
LVMVR	rs149369954	rs12899981	15	85302373	G	0.726996	0.077199	0.0121501	2.1e-10	0.00370028	0.00466533	0.427694	1.10782	26.2365
LVMVR	rs149369954	rs58140297	15	85303360	T	0.726845	0.0774552	0.0121529	1.8e-10	0.00394128	0.00467907	0.399608	1.10021	24.4618
LVMVR	rs149369954	rs11854313	15	85304048	G	0.550612	-0.0669984	0.0108813	7.4e-10	-0.0308444	0.00939743	0.00102996	1.17419	3.05665
LVMVR	rs149369954	rs34162609	15	85304446	C	0.726994	0.0771961	0.01215	2.1e-10	0.00369738	0.00466533	0.428056	1.10782	26.2627
LVMVR	rs149369954	rs11633788	15	85305142	T	0.668818	0.0678868	0.0115083	3.7e-09	0.00716322	0.0068333	0.294509	1.27153	15.882
LVMVR	rs149369954	rs2008262	15	85305270	C	0.60969	-0.0641152	0.0110643	6.8e-09	-0.0318182	0.00992479	0.00134626	1.31267	2.84495
LVMVR	rs149369954	rs11633450	15	85307287	C	0.726801	0.0774466	0.0121499	1.8e-10	0.0039563	0.00468567	0.398479	1.10021	24.3865
LVMVR	rs149369954	rs12903256	15	85308141	G	0.659822	0.0687834	0.0114284	1.8e-09	0.00967904	0.00703609	0.168937	1.22602	11.3233
LVMVR	rs149369954	rs527253414	15	85309234	C	0.663543	0.0706503	0.0116118	1.2e-09	0.0121432	0.00762042	0.111048	1.20182	9.34617
LVMVR	rs149369954	rs11073702	15	85310071	G	0.550733	-0.0671803	0.0108829	6.7e-10	-0.0310285	0.00940315	0.000967547	1.16867	3.04344
LVMVR	rs149369954	rs139211884	15	85311084	CT	0.730919	0.0770217	0.0122451	3.2e-10	0.00398535	0.00514755	0.4388	1.12916	26.5417
LVMVR	rs149369954	rs35758837	15	85311382	C	0.726995	0.0772115	0.0121498	2.1e-10	0.00371278	0.00466533	0.426135	1.10782	26.1242
LVMVR	rs149369954	rs762691341	15	85311434	TC	0.726758	0.0774549	0.0121484	1.8e-10	0.00398009	0.00467308	0.394377	1.10021	24.1153
LVMVR	rs149369954	rs184582541	15	85311465	T	0.747338	0.0803723	0.0127281	2.7e-10	0.00657564	0.00692662	0.342454	1.12046	20.5601
LVMVR	rs149369954	rs17534709	15	85314397	G	0.735165	0.0740502	0.0122778	1.6e-09	0.00164652	0.00536006	0.758703	1.21889	73.3429
LVMVR	rs149369954	rs12914760	15	85316465	C	0.72638	0.0777603	0.0121517	1.6e-10	0.0043103	0.00469761	0.358854	1.09446	22.0091
LVMVR	rs149369954	rs11633377	15	85318065	A	0.726572	0.0773825	0.0121507	1.9e-10	0.00396232	0.0047105	0.400254	1.10287	24.4459
LVMVR	rs149369954	rs9788687	15	85318080	C	0.550667	-0.0665472	0.0108804	9.6e-10	-0.0304306	0.00940069	0.00120767	1.18891	3.09033
LVMVR	rs149369954	rs11633413	15	85318159	A	0.726534	0.0774169	0.0121492	1.9e-10	0.00398411	0.00469345	0.395956	1.10287	24.161
LVMVR	rs149369954	rs17600551	15	85319258	A	0.726896	0.076924	0.0121486	2.4e-10	0.00345404	0.0046711	0.459634	1.1145	28.4957
LVMVR	rs149369954	rs36033486	15	85319692	A	0.726927	0.0768523	0.0121485	2.5e-10	0.00337626	0.00466673	0.469388	1.11656	29.2329
LVMVR	rs149369954	rs202221250	15	85320924	A	0.550566	-0.0667094	0.0108791	8.7e-10	-0.0306014	0.00940233	0.0011353	1.1833	3.07668
LVMVR	rs149369954	rs62019469	15	85321220	T	0.726908	0.076939	0.0121486	2.4e-10	0.0034695	0.00467034	0.457554	1.1145	28.3304
LVMVR	rs149369954	rs12908549	15	85322351	C	0.727168	0.0770831	0.0121494	2.2e-10	0.00372105	0.00471154	0.42966	1.11014	26.3239
LVMVR	rs149369954	rs8023658	15	85323220	G	0.508212	-0.0649758	0.0110834	4.6e-09	-0.0265164	0.00982178	0.00693914	1.28595	3.86217
LVMVR	rs149369954	rs55953445	15	85323470	A	0.71288	-0.0603865	0.0119462	4.3e-07	-0.0326295	0.0111962	0.00356446	1.684	2.6007
LVMVR	rs149369954	rs55646601	15	85323568	G	0.551003	-0.066489	0.0108806	9.9e-10	-0.0303723	0.00939912	0.00123188	1.19067	3.09489
LVMVR	rs149369954	rs11633267	15	85324467	T	0.726814	0.0767722	0.0121502	2.6e-10	0.00330199	0.00467337	0.479843	1.11854	30.0564
LVMVR	rs149369954	rs3748376	15	85328352	C	0.731607	0.0767678	0.0122305	3.5e-10	0.00379674	0.00505756	0.45283	1.13381	27.483
LVMVR	rs149369954	rs12906348	15	85329421	A	0.731509	0.0770056	0.0122311	3.1e-10	0.00404383	0.0050641	0.424564	1.12753	25.557
LVMVR	rs149369954	rs1975277	15	85329558	C	0.536064	-0.0641856	0.010835	3.1e-09	-0.0286328	0.00940216	0.00232416	1.26004	3.23064
LVMVR	rs149369954	rs56385235	15	85329846	C	0.772282	-0.0636904	0.0128895	7.8e-07	-0.0382794	0.0123226	0.00189352	1.75531	2.2433
LVMVR	rs149369954	rs10438428	15	85330745	C	0.536114	-0.0641775	0.010834	3.1e-09	-0.0286321	0.00940153	0.00232316	1.26004	3.23041
LVMVR	rs149369954	rs12595321	15	85331269	G	0.605404	-0.0628907	0.0110488	1.3e-08	-0.0318317	0.010009	0.00147121	1.35952	2.7843
LVMVR	rs149369954	rs34342559	15	85331271	A	0.731521	0.0769314	0.0122313	3.2e-10	0.00395864	0.00506331	0.434315	1.12916	26.2147
LVMVR	rs149369954	rs62019472	15	85331493	A	0.731523	0.0769375	0.0122315	3.2e-10	0.00394101	0.00506013	0.436076	1.12916	26.3425
LVMVR	rs149369954	rs35557864	15	85331629	A	0.73188	0.0775465	0.0122417	2.4e-10	0.00443188	0.00504643	0.379824	1.1145	22.8815
LVMVR	rs149369954	rs55841622	15	85332280	T	0.742984	0.0792475	0.0125939	3.1e-10	0.00460131	0.0061216	0.452261	1.12753	27.5924
LVMVR	rs149369954	rs61074241	15	85333396	C	0.744815	0.0746995	0.0124953	2.3e-09	0.00246271	0.00593126	0.67799	1.24113	51.1817
LVMVR	rs149369954	rs28595395	15	85334952	T	0.541133	-0.0679424	0.010872	4.1e-10	-0.0326951	0.00947802	0.000561485	1.14211	2.88779
LVMVR	rs149369954	rs11073716	15	85335774	C	0.606143	-0.0662804	0.0110403	1.9e-09	-0.0337904	0.00988411	0.000629313	1.22933	2.72442
LVMVR	rs149369954	rs12595786	15	85336670	T	0.546615	-0.0692127	0.0108674	1.9e-10	-0.0328236	0.00935925	0.000453052	1.10287	2.9072
LVMVR	rs149369954	rs12903134	15	85337699	T	0.727437	0.0778053	0.012163	1.6e-10	0.00413805	0.00465033	0.373551	1.09446	22.9063
LVMVR	rs149369954	rs35726233	15	85337800	C	0.72739	0.0777131	0.0121605	1.7e-10	0.0040553	0.00464366	0.382501	1.09741	23.4076
LVMVR	rs149369954	rs8182086	15	85341859	G	0.771648	-0.0643852	0.0128655	5.6e-07	-0.0390073	0.012294	0.00150938	1.7149	2.21601
LVMVR	rs149369954	rs35960805	15	85343980	T	0.726925	0.0774468	0.0121544	1.9e-10	0.00393538	0.00469077	0.401491	1.10287	24.5285
LVMVR	rs149369954	rs12912388	15	85344550	T	0.726922	0.0774692	0.0121554	1.9e-10	0.00396304	0.00469823	0.398938	1.10287	24.3583
LVMVR	rs149369954	rs17601029	15	85347709	A	0.724802	0.0788698	0.0121264	7.8e-11	0.00581931	0.00479071	0.224477	1.06068	15.5787
LVMVR	rs149369954	rs755913004	15	85348970	TTTG	0.758189	0.0851777	0.0129619	5e-11	0.00160876	0.00484955	0.74009	1.04079	78.805
LVMVR	rs149369954	rs35630683	15	85349231	T	0.735964	0.0809312	0.0122696	4.2e-11	0.00501118	0.00403907	0.214725	1.0332	15.5313
LVMVR	rs149369954	rs11073729	15	85350081	T	0.535961	-0.0688532	0.0108549	2.3e-10	-0.0316558	0.00927991	0.000646736	1.11236	3.02209
LVMVR	rs149369954	rs56074163	15	85351332	C	0.538044	-0.0706386	0.0108816	8.5e-11	-0.0334396	0.00931373	0.00033023	1.06461	2.89286
LVMVR	rs149369954	rs112464933	15	85351336	A	0.538857	-0.068706	0.0108941	2.9e-10	-0.0315435	0.00933825	0.000730462	1.1241	3.04094
LVMVR	rs149369954	rs8023889	15	85353603	A	0.770003	-0.0631729	0.0128516	8.9e-07	-0.0377607	0.0122815	0.00210786	1.77193	2.26093
LVMVR	rs149369954	rs11073730	15	85354596	C	0.546205	-0.0691631	0.0108744	2e-10	-0.0327169	0.00936993	0.000479968	1.1054	2.92244
LVMVR	rs149369954	rs11073731	15	85355113	C	0.548243	-0.0685324	0.0109837	4.4e-10	-0.0318746	0.00959984	0.000899106	1.14585	3.07156
LVMVR	rs149369954	rs8037423	15	85355494	C	0.536925	-0.0698041	0.0108559	1.3e-10	-0.0326257	0.00927976	0.000438452	1.08448	2.94396
LVMVR	rs149369954	rs35828350	15	85355841	G	0.736135	0.080468	0.0122738	5.5e-11	0.00458558	0.00406737	0.259571	1.04499	17.5156
LVMVR	rs149369954	rs35072205	15	85357043	GC	0.73639	0.0799129	0.0122799	7.6e-11	0.00397905	0.00408255	0.329734	1.0595	21.0013
LVMVR	rs149369954	rs56864281	15	85357649	C	0.735887	0.0808714	0.0122675	4.3e-11	0.00500258	0.0040546	0.217276	1.03422	15.6361
LVMVR	rs149369954	rs139221256	15	85357857	T	0.750004	0.0819771	0.012552	6.5e-11	0.0076809	0.00551695	0.163851	1.05243	12.9681
LVMVR	rs149369954	rs8039472	15	85361644	A	0.479084	-0.0703133	0.0108502	9.1e-11	-0.028627	0.0088083	0.00115402	1.06775	3.41787
LVMVR	rs149369954	rs4633690	15	85361960	C	0.537376	-0.0702892	0.0108638	9.8e-11	-0.0331202	0.00928761	0.000362385	1.07118	2.90883
LVMVR	rs149369954	rs2879828	15	85361977	G	0.536693	-0.0695539	0.0108571	1.5e-10	-0.0323576	0.00927727	0.000486948	1.09134	2.96569
LVMVR	rs149369954	rs6496441	15	85363348	A	0.536075	-0.0695994	0.0108643	1.5e-10	-0.0323753	0.0092856	0.000489175	1.09134	2.96747
LVMVR	rs149369954	rs11854291	15	85363708	T	0.536081	-0.0696004	0.0108647	1.5e-10	-0.0323763	0.0092856	0.000488978	1.09134	2.96731
LVMVR	rs149369954	rs58932296	15	85364221	C	0.477889	-0.0703368	0.0108612	9.4e-11	-0.0287159	0.00884035	0.00116106	1.06925	3.41614
LVMVR	rs149369954	rs2115630	15	85364516	C	0.538377	-0.0704085	0.0108713	9.4e-11	-0.0333197	0.00931073	0.000345387	1.06925	2.89652
LVMVR	rs149369954	rs8024538	15	85368419	A	0.473687	-0.0692761	0.0108963	2e-10	-0.0271399	0.00887673	0.00223254	1.1054	3.65833
LVMVR	rs149369954	rs7183401	15	85371944	G	0.54927	-0.0675097	0.0108908	5.7e-10	-0.0314573	0.00942521	0.000845135	1.15979	3.0081
LVMVR	rs149369954	rs6496452	15	85372645	A	0.548139	-0.0661934	0.0108916	1.2e-09	-0.0300542	0.00941722	0.00141582	1.20182	3.13122
LVMVR	rs149369954	rs35545192	15	85373498	C	0.726601	0.0783617	0.0121679	1.2e-10	0.00494033	0.0048415	0.307533	1.08068	19.3725
LVMVR	rs149369954	rs35808647	15	85377441	G	0.72773	0.0789026	0.0121834	9.4e-11	0.00545663	0.00481762	0.257365	1.06925	17.0105
LVMVR	rs149369954	rs3803403	15	85383145	C	0.736822	0.0809748	0.0123057	4.7e-11	0.00797526	0.00522308	0.126779	1.03809	11.5144
LVMVR	rs149369954	rs3803405	15	85383640	G	0.736788	0.0816638	0.012306	3.2e-11	0.00856514	0.00520956	0.100152	1.02157	10.5018
LVMVR	rs149369954	rs34535608	15	85385725	G	0.835556	0.0742245	0.0148395	5.7e-07	0.0220697	0.0128274	0.0853391	1.71701	5.8419
LVMVR	rs149369954	rs306206	15	85388653	A	0.739457	0.0776202	0.0123722	3.5e-10	0.012279	0.00733173	0.0939796	1.13381	9.20764
LVMVR	rs149369954	rs182517	15	85389631	G	0.740897	0.0772484	0.0123972	4.6e-10	0.0118165	0.00738717	0.109688	1.14822	9.72791
LVMVR	rs149369954	rs306208	15	85391306	T	0.680163	0.0582892	0.0117119	6.5e-07	0.00560302	0.0085895	0.514201	1.73284	21.4185
LVMVR	rs149369954	rs306209	15	85392298	G	0.737744	0.0748286	0.0123589	1.4e-09	0.0102187	0.00748951	0.172443	1.21091	11.5986
LVMVR	rs149369954	rs758676790	15	85393241	AAAAG	0.790482	0.0798704	0.0143031	2.3e-08	0.0168295	0.0137484	0.220911	1.40362	11.6476
LVMVR	rs149369954	rs145322077	15	85393242	AAAG	0.752546	0.0783109	0.0128839	1.2e-09	0.0119518	0.0087821	0.173537	1.20182	11.7285
LVMVR	rs149369954	rs12907646	15	85403496	G	0.775671	0.0675076	0.0129972	2.1e-07	0.00809302	0.00933997	0.38622	1.60551	16.1625
LVMVR	rs149369954	rs12900463	15	85415386	T	0.777044	0.0680527	0.013027	1.8e-07	0.00872635	0.00939918	0.353192	1.58957	14.9223
LVMVR	rs149369954	rs12915656	15	85415580	G	0.777013	0.0681073	0.0130252	1.7e-07	0.00881617	0.00940107	0.348355	1.58375	14.7814
LVMVR	rs149369954	rs4842994	15	85415799	C	0.777028	0.0680674	0.0130267	1.7e-07	0.00875406	0.0094011	0.351763	1.58375	14.9191
LVMVR	rs149369954	rs57095565	15	85416064	A	0.776666	0.0685513	0.0130391	1.5e-07	0.00917548	0.0094077	0.329404	1.57113	14.1495
LVMVR	rs6003909	rs131441	22	24108756	T	0.156076	0.0751768	0.0150649	6e-07	-0.00744492	0.0108208	0.491439	2.25226	20.1661
LVMVR	rs6003909	rs131442	22	24108977	A	0.155739	0.0751003	0.0150891	6.5e-07	-0.00738816	0.0108665	0.496566	2.26492	20.3507
LVMVR	rs6003909	rs131445	22	24111044	C	0.221773	0.0860317	0.0131321	5.7e-11	0.00233179	0.00761514	0.759449	1.36793	85.7239
LVMVR	rs6003909	rs131446	22	24111051	C	0.250187	0.0811103	0.0129949	4.3e-10	0.00268968	0.00882476	0.760527	1.4961	78.7862
LVMVR	rs6003909	rs11704810	22	24129129	G	0.884391	-0.104478	0.0169408	6.9e-10	-0.0211903	0.0131288	0.106522	1.52964	9.41962
LVMVR	rs6003909	rs2267030	22	24132374	A	0.884406	-0.10435	0.016936	7.2e-10	-0.0210431	0.0131183	0.108693	1.53273	9.48608
LVMVR	rs6003909	rs11705522	22	24134694	A	0.884417	-0.103897	0.0169353	8.5e-10	-0.0205597	0.0131171	0.117022	1.54491	9.73518
LVMVR	rs6003909	rs9306389	22	24136252	C	0.885178	-0.102877	0.0169945	1.4e-09	-0.0197118	0.0132247	0.136086	1.58272	10.2217
LVMVR	rs6003909	rs9612429	22	24137937	G	0.884032	-0.103819	0.0168927	8e-10	-0.0210399	0.0130956	0.108132	1.54044	9.41664
LVMVR	rs6003909	rs11090286	22	24145318	C	0.878562	-0.105392	0.016588	2.1e-10	-0.0223666	0.0127559	0.0795277	1.44798	8.80213
LVMVR	rs6003909	rs5760032	22	24145727	C	0.195675	0.0976126	0.0136358	8.2e-13	0.00183207	0.00580906	0.752472	1.15944	97.8562
LVMVR	rs6003909	rs17003912	22	24145809	T	0.880521	-0.108238	0.0166581	8.2e-11	-0.0241866	0.0127059	0.0569658	1.38935	8.10535
LVMVR	rs6003909	rs17003930	22	24146055	T	0.875329	-0.099825	0.0163583	1e-09	-0.0197504	0.0127457	0.121245	1.55703	9.82172
LVMVR	rs6003909	rs34930567	22	24146248	T	0.885126	-0.102409	0.0169844	1.6e-09	-0.0190494	0.0132024	0.149056	1.59316	10.6404
LVMVR	rs6003909	rs11705240	22	24146552	A	0.880479	-0.108158	0.0166585	8.4e-11	-0.0241133	0.0127092	0.057786	1.39079	8.13754
LVMVR	rs6003909	rs17003946	22	24147258	G	0.88053	-0.108302	0.0166587	8e-11	-0.0242432	0.0127051	0.0563719	1.38787	8.0844
LVMVR	rs6003909	rs11912715	22	24147595	T	0.880531	-0.108301	0.0166588	8e-11	-0.0242422	0.0127051	0.0563821	1.38787	8.08491
LVMVR	rs6003909	rs11912758	22	24147745	T	0.880534	-0.108294	0.0166588	8e-11	-0.0242352	0.0127051	0.0564534	1.38787	8.08846
LVMVR	rs6003909	rs35413018	22	24147983	C	0.880535	-0.108298	0.016659	8e-11	-0.0242392	0.0127051	0.0564126	1.38787	8.08643
LVMVR	rs6003909	rs11703205	22	24148041	C	0.880535	-0.108302	0.016659	8e-11	-0.0242432	0.0127051	0.0563719	1.38787	8.0844
LVMVR	rs6003909	rs2267032	22	24148273	A	0.195259	0.0985327	0.0136493	5.2e-13	0.00253203	0.00577556	0.661093	1.14077	68.3441
LVMVR	rs6003909	rs2267033	22	24148533	A	0.88431	-0.103956	0.0169283	8.2e-10	-0.0204266	0.0131117	0.11926	1.54226	9.8388
LVMVR	rs6003909	rs2267035	22	24148787	G	0.884129	-0.103562	0.0169101	9.1e-10	-0.0201801	0.0131062	0.123625	1.54997	9.95817
LVMVR	rs6003909	rs2267036	22	24149191	A	0.880536	-0.108295	0.0166593	8e-11	-0.024216	0.0127065	0.0566755	1.38787	8.09953
LVMVR	rs6003909	rs11703080	22	24149487	G	0.880537	-0.108297	0.0166594	8e-11	-0.024196	0.0127058	0.056868	1.38787	8.10911
LVMVR	rs6003909	rs374625560	22	24150148	ATTTTTTT	0.88057	-0.107627	0.0166607	1e-10	-0.0234195	0.0127069	0.0653201	1.40132	8.43915
LVMVR	rs6003909	rs9612435	22	24150184	T	0.880536	-0.108312	0.0166597	8e-11	-0.024211	0.0127058	0.0567145	1.38787	8.10147
LVMVR	rs6003909	rs4256061	22	24150551	G	0.880538	-0.108304	0.0166596	8e-11	-0.024203	0.0127058	0.0567963	1.38787	8.10554
LVMVR	rs6003909	rs9612436	22	24150732	T	0.880542	-0.108311	0.0166602	8e-11	-0.02421	0.0127058	0.0567247	1.38787	8.10198
LVMVR	rs6003909	rs373212009	22	24150885	CT	0.827913	-0.0835249	0.0156761	9.9e-08	-0.0145474	0.0144827	0.315155	2.00064	13.9675
LVMVR	rs6003909	rs9612437	22	24151144	T	0.880516	-0.108591	0.0166616	7.2e-11	-0.0244987	0.0127142	0.0539941	1.38161	8.00113
LVMVR	rs6003909	rs9612439	22	24151181	G	0.880564	-0.108249	0.0166625	8.2e-11	-0.0241536	0.0127119	0.0574225	1.38935	8.128
LVMVR	rs6003909	rs12172023	22	24152671	C	0.880926	-0.108933	0.0166861	6.6e-11	-0.0249602	0.0127536	0.0503346	1.37648	7.84238
LVMVR	rs6003909	rs7284877	22	24155111	G	0.195289	0.0984027	0.0136496	5.6e-13	0.00230748	0.00575792	0.688605	1.14377	75.6145
LVMVR	rs6003909	rs7354808	22	24155554	C	0.880961	-0.108963	0.0166897	6.6e-11	-0.0249718	0.012757	0.0502892	1.37648	7.84001
LVMVR	rs6003909	rs9608190	22	24155820	G	0.881004	-0.109254	0.0166925	5.9e-11	-0.0252532	0.0127574	0.0477604	1.36993	7.74389
LVMVR	rs6003909	rs9612448	22	24155828	T	0.880963	-0.108957	0.0166903	6.7e-11	-0.0249481	0.0127549	0.0504699	1.37737	7.84439
LVMVR	rs6003909	rs8136993	22	24155937	T	0.880941	-0.108918	0.016687	6.7e-11	-0.0249053	0.0127509	0.0507927	1.37737	7.86118
LVMVR	rs6003909	rs143555631	22	24157138	CAA	0.880877	-0.10663	0.0167034	1.7e-10	-0.0224521	0.0127799	0.0789466	1.43438	8.85993
LVMVR	rs6003909	rs35370296	22	24157537	T	0.880713	-0.109163	0.0166751	5.9e-11	-0.0252695	0.0127525	0.047532	1.36993	7.7317
LVMVR	rs6003909	rs34153752	22	24157624	A	0.88066	-0.109199	0.0166723	5.8e-11	-0.0252901	0.0127501	0.0473082	1.36894	7.72534
LVMVR	rs6003909	rs9612450	22	24158370	G	0.885546	-0.114618	0.0169772	1.5e-11	-0.0265156	0.0126622	0.0362535	1.29466	7.51321
LVMVR	rs6003909	rs9612451	22	24158397	C	0.885599	-0.114688	0.0169869	1.5e-11	-0.0266041	0.0126829	0.0359376	1.29466	7.49344
LVMVR	rs6003909	rs34737764	22	24158826	AC	0.885543	-0.115357	0.0169725	1.1e-11	-0.0272583	0.0126767	0.0315345	1.27874	7.29983
LVMVR	rs6003909	rs9608192	22	24158895	A	0.889207	-0.109055	0.0172539	2.6e-10	-0.0213699	0.0130828	0.102377	1.46199	9.68382
LVMVR	rs6003909	rs9612452	22	24159244	G	0.885828	-0.114107	0.0170095	2e-11	-0.0261633	0.0127123	0.0395793	1.30977	7.62833
LVMVR	rs6003909	rs2073393	22	24159276	A	0.885949	-0.114909	0.0170293	1.5e-11	-0.0269796	0.0127686	0.0346046	1.29466	7.40924
LVMVR	rs6003909	rs2070458	22	24159307	A	0.190645	0.101143	0.0137763	2.1e-13	0.00296773	0.00545642	0.586512	1.10534	54.7109
LVMVR	rs6003909	rs2070459	22	24159321	T	0.885929	-0.114833	0.0170278	1.5e-11	-0.0269013	0.0127644	0.0350711	1.29466	7.43885
LVMVR	rs6003909	rs2073394	22	24159326	C	0.885924	-0.114823	0.0170269	1.5e-11	-0.0268913	0.0127644	0.035139	1.29466	7.44315
LVMVR	rs6003909	rs9612453	22	24159452	A	0.885468	-0.113808	0.0169623	2e-11	-0.0257416	0.012637	0.0416493	1.30977	7.75067
LVMVR	rs6003909	rs8135025	22	24159530	A	0.885468	-0.113808	0.0169623	2e-11	-0.0257416	0.012637	0.0416493	1.30977	7.75067
LVMVR	rs6003909	rs2073395	22	24159620	C	0.88551	-0.114408	0.0169684	1.6e-11	-0.0262961	0.0126399	0.0374887	1.29802	7.57021
LVMVR	rs6003909	rs8135303	22	24159720	A	0.885468	-0.113808	0.0169623	2e-11	-0.0257416	0.012637	0.0416493	1.30977	7.75067
LVMVR	rs6003909	rs33932821	22	24160032	C	0.885425	-0.115226	0.0169683	1.1e-11	-0.0270984	0.0126301	0.0319098	1.27874	7.3249
LVMVR	rs6003909	rs8139336	22	24160088	T	0.885762	-0.113846	0.0169897	2.1e-11	-0.0257516	0.0126823	0.0423042	1.31237	7.77348
LVMVR	rs6003909	rs8135947	22	24160139	A	0.885511	-0.114411	0.0169684	1.6e-11	-0.0262991	0.0126399	0.0374669	1.29802	7.56887
LVMVR	rs6003909	rs8135957	22	24160169	A	0.885511	-0.114411	0.0169684	1.6e-11	-0.0262991	0.0126399	0.0374669	1.29802	7.56887
LVMVR	rs6003909	rs375307388	22	24160324	GGTGTGTGTGTGT	0.177961	0.110061	0.0142949	1.4e-14	0.00989711	0.00676351	0.143383	1.0115	16.4242
LVMVR	rs6003909	rs11705019	22	24160496	C	0.885511	-0.114412	0.0169684	1.6e-11	-0.0263001	0.0126399	0.0374597	1.29802	7.56843
LVMVR	rs6003909	rs9612454	22	24160570	T	0.885511	-0.114411	0.0169684	1.6e-11	-0.0262991	0.0126399	0.0374669	1.29802	7.56887
LVMVR	rs6003909	rs138679947	22	24160921	C	0.885507	-0.114872	0.0169721	1.3e-11	-0.026723	0.012629	0.034344	1.28726	7.43507
LVMVR	rs6003909	rs9608193	22	24161136	A	0.885508	-0.114441	0.0169684	1.5e-11	-0.0263149	0.0126277	0.0371693	1.29466	7.57014
LVMVR	rs6003909	rs9608194	22	24161209	G	0.885511	-0.114413	0.0169683	1.6e-11	-0.0262869	0.0126277	0.0373716	1.29802	7.56301
LVMVR	rs6003909	rs9612455	22	24161661	A	0.885512	-0.114413	0.0169683	1.6e-11	-0.0262869	0.0126277	0.0373716	1.29802	7.56301
LVMVR	rs6003909	rs5760054	22	24161717	C	0.191086	0.100959	0.0137481	2.1e-13	0.002652	0.00531248	0.617638	1.10534	60.5821
LVMVR	rs6003909	rs9612457	22	24161781	C	0.885512	-0.114413	0.0169683	1.6e-11	-0.0262869	0.0126277	0.0373716	1.29802	7.56301
LVMVR	rs6003909	rs9612458	22	24161854	A	0.885512	-0.114413	0.0169683	1.6e-11	-0.0262869	0.0126277	0.0373716	1.29802	7.56301
LVMVR	rs6003909	rs9612459	22	24161912	T	0.885512	-0.114413	0.0169683	1.6e-11	-0.0262869	0.0126277	0.0373716	1.29802	7.56301
LVMVR	rs6003909	rs144337632	22	24161969	AG	0.894816	-0.124362	0.0179739	4.5e-12	-0.0372758	0.0149866	0.0128726	1.235	6.00253
LVMVR	rs6003909	rs9612460	22	24161998	C	0.885512	-0.114413	0.0169683	1.6e-11	-0.0262869	0.0126277	0.0373716	1.29802	7.56301
LVMVR	rs6003909	rs9612461	22	24162019	T	0.885512	-0.114413	0.0169683	1.6e-11	-0.0262869	0.0126277	0.0373716	1.29802	7.56301
LVMVR	rs6003909	rs115121582	22	24162130	C	0.885512	-0.114412	0.0169683	1.6e-11	-0.0262859	0.0126277	0.0373788	1.29802	7.56345
LVMVR	rs6003909	rs114353897	22	24162206	G	0.885451	-0.114586	0.0169657	1.4e-11	-0.0264778	0.0126261	0.0359882	1.29108	7.51737
LVMVR	rs6003909	rs141481647	22	24162260	A	0.885516	-0.114411	0.0169689	1.6e-11	-0.0262849	0.0126277	0.0373861	1.29802	7.5639
LVMVR	rs6003909	rs116400840	22	24162289	A	0.885512	-0.114412	0.0169683	1.6e-11	-0.0262859	0.0126277	0.0373788	1.29802	7.56345
LVMVR	rs6003909	rs74511135	22	24162359	G	0.885512	-0.114412	0.0169683	1.6e-11	-0.0262859	0.0126277	0.0373788	1.29802	7.56345
LVMVR	rs6003909	rs80135378	22	24162363	A	0.879818	-0.105826	0.0166058	1.9e-10	-0.0225204	0.0126895	0.0759418	1.44151	8.68341
LVMVR	rs6003909	rs148452812	22	24162522	G	0.885334	-0.11551	0.0169708	1e-11	-0.0273535	0.0126353	0.0303992	1.27393	7.25049
LVMVR	rs6003909	rs149889098	22	24162618	G	0.885472	-0.114322	0.0169674	1.6e-11	-0.0261982	0.0126302	0.038056	1.29802	7.605
LVMVR	rs6003909	rs144944162	22	24162667	A	0.889195	-0.109445	0.0172523	2.2e-10	-0.0216781	0.0130498	0.0966761	1.45101	9.51785
LVMVR	rs6003909	rs116230375	22	24162734	C	0.885512	-0.114412	0.0169683	1.6e-11	-0.0262859	0.0126277	0.0373788	1.29802	7.56345
LVMVR	rs6003909	rs777231765	22	24162820	TTGTC	0.88969	-0.111602	0.01731	1.1e-10	-0.0238616	0.0131421	0.0694215	1.40715	8.59608
LVMVR	rs6003909	rs146886398	22	24162889	T	0.885608	-0.115044	0.0169727	1.2e-11	-0.0268758	0.012632	0.0333707	1.28317	7.39575
LVMVR	rs6003909	rs9608195	22	24163001	G	0.885512	-0.114413	0.0169683	1.6e-11	-0.0262869	0.0126277	0.0373716	1.29802	7.56301
LVMVR	rs6003909	rs9608196	22	24163081	T	0.885625	-0.114239	0.016979	1.7e-11	-0.0259942	0.0126281	0.0395477	1.30119	7.67675
LVMVR	rs6003909	rs9612462	22	24163152	C	0.885512	-0.114415	0.0169683	1.6e-11	-0.0262889	0.0126277	0.0373571	1.29802	7.56212
LVMVR	rs6003909	rs17003964	22	24163228	A	0.885512	-0.114415	0.0169683	1.6e-11	-0.0262889	0.0126277	0.0373571	1.29802	7.56212
LVMVR	rs6003909	rs17003965	22	24163241	A	0.88552	-0.114512	0.0169692	1.5e-11	-0.026387	0.0126298	0.0366845	1.29466	7.54007
LVMVR	rs6003909	rs114504225	22	24163284	G	0.88552	-0.114512	0.0169692	1.5e-11	-0.026387	0.0126298	0.0366845	1.29466	7.54007
LVMVR	rs6003909	rs9612463	22	24163482	G	0.885511	-0.114414	0.0169683	1.6e-11	-0.0262879	0.0126277	0.0373643	1.29802	7.56256
LVMVR	rs6003909	rs151158403	22	24163598	A	0.886073	-0.11304	0.0170368	3.2e-11	-0.0249288	0.0127479	0.0505207	1.33525	8.09456
LVMVR	rs6003909	rs9612464	22	24163666	G	0.879807	-0.105559	0.0166049	2.1e-10	-0.022275	0.0126901	0.0792071	1.44798	8.78811
LVMVR	rs6003909	rs9612465	22	24163766	G	0.885512	-0.114411	0.0169683	1.6e-11	-0.0262849	0.0126277	0.0373861	1.29802	7.5639
LVMVR	rs6003909	rs147145588	22	24163911	T	0.885512	-0.114411	0.0169683	1.6e-11	-0.0262849	0.0126277	0.0373861	1.29802	7.5639
LVMVR	rs6003909	rs9612466	22	24164145	C	0.885411	-0.114298	0.0169646	1.6e-11	-0.0262497	0.0126317	0.037702	1.29802	7.58332
LVMVR	rs6003909	rs9612468	22	24164221	G	0.885526	-0.114442	0.0169704	1.5e-11	-0.026317	0.0126298	0.0371863	1.29466	7.57119
LVMVR	rs6003909	rs9612469	22	24164316	A	0.885521	-0.114425	0.0169698	1.6e-11	-0.0263	0.0126298	0.037309	1.29802	7.55915
LVMVR	rs6003909	rs9612470	22	24164467	G	0.885545	-0.114729	0.0169695	1.4e-11	-0.0265766	0.0126263	0.0353029	1.29108	7.47414
LVMVR	rs6003909	rs17003972	22	24164598	C	0.885549	-0.114797	0.0169694	1.3e-11	-0.0266446	0.0126262	0.0348365	1.28726	7.46661
LVMVR	rs6003909	rs114214852	22	24164723	A	0.885551	-0.1148	0.0169696	1.3e-11	-0.0266476	0.0126262	0.034816	1.28726	7.4653
LVMVR	rs6003909	rs74546375	22	24164747	C	0.88555	-0.114799	0.0169696	1.3e-11	-0.0266466	0.0126262	0.0348228	1.28726	7.46573
LVMVR	rs6003909	rs80067988	22	24164785	T	0.885551	-0.114798	0.0169696	1.3e-11	-0.0266456	0.0126262	0.0348297	1.28726	7.46617
LVMVR	rs6003909	rs150335837	22	24165044	T	0.885571	-0.115175	0.0169704	1.1e-11	-0.0269974	0.0126251	0.0324844	1.27874	7.36305
LVMVR	rs6003909	rs11703421	22	24165498	A	0.885549	-0.114796	0.0169693	1.3e-11	-0.0266436	0.0126262	0.0348433	1.28726	7.46704
LVMVR	rs6003909	rs9612473	22	24165632	A	0.885551	-0.114798	0.0169695	1.3e-11	-0.0266456	0.0126262	0.0348297	1.28726	7.46617
LVMVR	rs6003909	rs11703462	22	24165654	A	0.885551	-0.114798	0.0169695	1.3e-11	-0.0266456	0.0126262	0.0348297	1.28726	7.46617
LVMVR	rs6003909	rs9608198	22	24165867	G	0.885559	-0.114895	0.0169704	1.3e-11	-0.0267436	0.0126283	0.0341965	1.28726	7.42559
LVMVR	rs6003909	rs9612474	22	24165874	C	0.885559	-0.114895	0.0169704	1.3e-11	-0.0267436	0.0126283	0.0341965	1.28726	7.42559
LVMVR	rs6003909	rs9612475	22	24165947	G	0.885559	-0.114895	0.0169704	1.3e-11	-0.0267436	0.0126283	0.0341965	1.28726	7.42559
LVMVR	rs6003909	rs9608199	22	24166230	G	0.885559	-0.114894	0.0169704	1.3e-11	-0.0267426	0.0126283	0.0342032	1.28726	7.42602
LVMVR	rs6003909	rs6003895	22	24166540	T	0.879857	-0.106197	0.0166069	1.6e-10	-0.0228674	0.0126882	0.0715046	1.43052	8.55038
LVMVR	rs6003909	rs9608200	22	24166616	G	0.885551	-0.114796	0.0169695	1.3e-11	-0.0266436	0.0126262	0.0348433	1.28726	7.46704
LVMVR	rs6003909	rs9608201	22	24166788	G	0.191102	0.100762	0.0137475	2.3e-13	0.00247846	0.00531713	0.641125	1.10879	65.4638
LVMVR	rs6003909	rs11704097	22	24167098	G	0.885568	-0.115022	0.0169727	1.2e-11	-0.0268848	0.0126405	0.0334303	1.28317	7.39963
LVMVR	rs6003909	rs11704119	22	24167166	G	0.885556	-0.114933	0.0169718	1.3e-11	-0.0267947	0.0126384	0.0339972	1.28726	7.41276
LVMVR	rs6003909	rs11704313	22	24167185	C	0.885561	-0.114925	0.0169719	1.3e-11	-0.0267867	0.0126384	0.0340506	1.28726	7.4162
LVMVR	rs6003909	rs2229354	22	24167513	G	0.889236	-0.109811	0.0172528	2e-10	-0.0220165	0.0130484	0.0915457	1.44482	9.34064
LVMVR	rs6003909	rs5844569	22	24167657	G	0.885424	-0.115046	0.0169695	1.2e-11	-0.0268631	0.0126277	0.0333939	1.28317	7.39726
LVMVR	rs6003909	rs34624937	22	24167744	GTCC	0.885542	-0.115142	0.0169694	1.2e-11	-0.0269599	0.0126202	0.0326589	1.28317	7.34915
LVMVR	rs6003909	rs9612476	22	24167906	T	0.885554	-0.114757	0.0169683	1.4e-11	-0.0265931	0.0126137	0.0350076	1.29108	7.45541
LVMVR	rs6003909	rs8140489	22	24168335	A	0.87986	-0.10615	0.0166053	1.6e-10	-0.0228245	0.0126749	0.0717413	1.43052	8.56111
LVMVR	rs6003909	rs9608202	22	24168365	C	0.885553	-0.114752	0.0169676	1.4e-11	-0.0266109	0.0126124	0.0348664	1.29108	7.44644
LVMVR	rs6003909	rs527879593	22	24168612	CA	0.839584	-0.0928356	0.0155819	2.6e-09	-0.0208014	0.0135261	0.124081	1.63229	9.47267
LVMVR	rs6003909	rs879452	22	24168665	T	0.885318	-0.115376	0.0169552	1e-11	-0.0273805	0.0126129	0.0299435	1.27393	7.21928
LVMVR	rs6003909	rs2267038	22	24169196	G	0.18562	0.106142	0.0138986	2.2e-14	0.00493113	0.00474088	0.298279	1.02604	25.9957
LVMVR	rs6003909	rs34568861	22	24169662	T	0.885559	-0.114714	0.0169666	1.4e-11	-0.0265707	0.0126099	0.0351071	1.29108	7.46173
LVMVR	rs6003909	rs11705032	22	24169707	G	0.886403	-0.113628	0.017036	2.6e-11	-0.02559	0.0127161	0.0441769	1.32387	7.81295
LVMVR	rs6003909	rs2267039	22	24169751	C	0.191001	0.100577	0.0137489	2.6e-13	0.00222126	0.00528075	0.674023	1.11348	73.4569
LVMVR	rs6003909	rs2267040	22	24170270	C	0.885559	-0.114676	0.0169653	1.4e-11	-0.0265327	0.01261	0.0353692	1.29108	7.47834
LVMVR	rs6003909	rs34969223	22	24170454	G	0.889245	-0.109716	0.0172493	2e-10	-0.0219311	0.0130314	0.0923856	1.44482	9.37646
LVMVR	rs6003909	rs2267041	22	24170583	C	0.889129	-0.109911	0.0172379	1.8e-10	-0.0222506	0.0130307	0.0877199	1.43803	9.22009
LVMVR	rs6003909	rs2267042	22	24170718	G	0.885569	-0.114464	0.0169629	1.5e-11	-0.0263172	0.0126073	0.0368458	1.29466	7.5501
LVMVR	rs6003909	rs9612477	22	24170861	A	0.885569	-0.114456	0.0169627	1.5e-11	-0.0263092	0.0126073	0.0369032	1.29466	7.55366
LVMVR	rs6003909	rs9612478	22	24171052	C	0.889247	-0.109688	0.0172484	2e-10	-0.0219031	0.0130314	0.0928024	1.44482	9.39421
LVMVR	rs6003909	rs2186370	22	24171305	A	0.191001	0.100383	0.0137462	2.8e-13	0.00203749	0.00528032	0.699597	1.11634	80.9067
LVMVR	rs6003909	rs6003898	22	24171404	A	0.879861	-0.105584	0.0165985	2e-10	-0.022294	0.0126713	0.0785096	1.44482	8.77673
LVMVR	rs6003909	rs11912668	22	24171482	G	0.88557	-0.114445	0.0169621	1.5e-11	-0.0262982	0.0126073	0.0369822	1.29466	7.55856
LVMVR	rs6003909	rs11912883	22	24171536	A	0.889248	-0.109683	0.0172481	2e-10	-0.0218981	0.0130314	0.092877	1.44482	9.39739
LVMVR	rs6003909	rs35334878	22	24171901	G	0.88557	-0.11444	0.0169618	1.5e-11	-0.0262932	0.0126073	0.0370182	1.29466	7.56079
LVMVR	rs6003909	rs35635047	22	24172030	T	0.885571	-0.114438	0.0169618	1.5e-11	-0.0262912	0.0126073	0.0370326	1.29466	7.56168
LVMVR	rs6003909	rs9608205	22	24172594	C	0.889249	-0.109671	0.0172477	2e-10	-0.0218996	0.0130327	0.0928879	1.44482	9.39785
LVMVR	rs6003909	rs6003900	22	24173022	G	0.879458	-0.104565	0.0165721	2.8e-10	-0.0215736	0.0126545	0.0882287	1.46692	9.06006
LVMVR	rs6003909	rs6003904	22	24173394	A	0.879458	-0.104561	0.016572	2.8e-10	-0.0215676	0.0126525	0.0882683	1.46692	9.06174
LVMVR	rs6003909	rs6003905	22	24173633	G	0.879464	-0.10458	0.0165716	2.8e-10	-0.0215854	0.0126522	0.0879985	1.46692	9.05033
LVMVR	rs6003909	rs17003983	22	24173718	A	0.879675	-0.104188	0.0165865	3.4e-10	-0.0209565	0.0126488	0.097561	1.47998	9.36806
LVMVR	rs6003909	rs8138435	22	24173919	T	0.879464	-0.104576	0.0165715	2.8e-10	-0.0215814	0.0126522	0.0880574	1.46692	9.05282
LVMVR	rs6003909	rs34386036	22	24174129	G	0.885162	-0.113318	0.016933	2.2e-11	-0.025513	0.0125896	0.0427124	1.31486	7.7824
LVMVR	rs6003909	rs8138827	22	24174145	T	0.879464	-0.104573	0.0165715	2.8e-10	-0.0215784	0.0126522	0.0881016	1.46692	9.05469
LVMVR	rs6003909	rs9612480	22	24174335	T	0.885164	-0.113321	0.0169328	2.2e-11	-0.025516	0.0125896	0.042688	1.31486	7.78099
LVMVR	rs6003909	rs9612481	22	24174510	G	0.888857	-0.108766	0.0172183	2.7e-10	-0.0212946	0.0130192	0.101917	1.4645	9.6482
LVMVR	rs6003909	rs34668569	22	24174865	A	0.885242	-0.114092	0.0169383	1.6e-11	-0.0262625	0.0126069	0.0372346	1.29802	7.55457
LVMVR	rs6003909	rs9612482	22	24175077	C	0.885165	-0.1133	0.0169324	2.2e-11	-0.025495	0.0125896	0.042859	1.31486	7.79087
LVMVR	rs6003909	rs17003995	22	24175372	G	0.885166	-0.113291	0.0169325	2.2e-11	-0.0254848	0.0125893	0.0429371	1.31486	7.79537
LVMVR	rs6003909	rs2267045	22	24175583	A	0.879411	-0.105413	0.0165701	2e-10	-0.0224422	0.0126533	0.0761261	1.44482	8.67167
LVMVR	rs6003909	rs2267046	22	24175620	G	0.888849	-0.108509	0.0172173	2.9e-10	-0.0210104	0.013016	0.106484	1.46926	9.80513
LVMVR	rs6003909	rs17003998	22	24176053	G	0.893681	-0.116777	0.0177224	4.4e-11	-0.0304424	0.0139958	0.0296215	1.35308	6.7761
LVMVR	rs6003909	rs9612483	22	24176164	G	0.885287	-0.113079	0.0169437	2.5e-11	-0.0251079	0.0125881	0.0460886	1.32175	7.93326
LVMVR	rs6003909	rs5030613	22	24176287	G	0.870315	-0.108107	0.0161851	2.4e-11	-0.0167826	0.0112173	0.134621	1.31954	12.1942
LVMVR	rs6003909	rs34399789	22	24176480	C	0.885247	-0.114037	0.0170053	2e-11	-0.0259218	0.0126811	0.0409406	1.30977	7.70905
LVMVR	rs6003909	rs28713336	22	24177636	G	0.88872	-0.10926	0.0172098	2.2e-10	-0.0215192	0.0129722	0.0971412	1.45101	9.53744
LVMVR	rs6003909	rs28679281	22	24177697	A	0.885558	-0.114432	0.0169595	1.5e-11	-0.0262789	0.0125892	0.0368499	1.29466	7.55035
LVMVR	rs6003909	rs367854741	22	24178051	TC	0.889192	-0.11024	0.0172393	1.6e-10	-0.0224987	0.0130141	0.0838466	1.43052	9.09963
LVMVR	rs6003909	rs5760061	22	24178279	G	0.191122	0.100498	0.0137459	2.6e-13	0.00206844	0.00524803	0.693481	1.11348	79.1683
LVMVR	rs6003909	rs1128127	22	24179132	G	0.879738	-0.105583	0.0165827	1.9e-10	-0.0223851	0.012646	0.0767038	1.44151	8.71717
LVMVR	rs6003909	rs9612485	22	24179502	G	0.879855	-0.105516	0.0165972	2.1e-10	-0.0222737	0.0126535	0.0783606	1.44798	8.75103
LVMVR	rs6003909	rs9612486	22	24179603	C	0.88557	-0.114279	0.0169702	1.6e-11	-0.0259318	0.0125929	0.0394709	1.29802	7.69089
LVMVR	rs6003909	rs11703971	22	24179648	T	0.879811	-0.10648	0.0166033	1.4e-10	-0.0230262	0.0126618	0.0689781	1.4221	8.48529
LVMVR	rs6003909	rs11703363	22	24179661	A	0.889156	-0.110631	0.0172455	1.4e-10	-0.0227741	0.0130264	0.0804112	1.4221	9.00157
LVMVR	rs6003909	rs6003907	22	24180449	C	0.885719	-0.114816	0.016995	1.4e-11	-0.0263439	0.0126279	0.0369634	1.29108	7.57831
Pre-specified criteria for secondary signal: (i) the original p value of newly identified variant was lower than 1 × 10−6; (ii) there was less than a 1.5-fold difference between the lead SNP and secondary association p values on a –log10 scale, i.e., if –log10(p lead)/-log10(p sec) < 1.5; and (iii) if there was less than a 1.5-fold difference between the main association and conditional associati…

## Sheet: ST3
Supplementary Table 3. Comparison between primary analysis and secondary analysis with additional adjustment for other cardiovascular risk factors
UKBB CMR trait	Locus Name	CHR	Lead variant	Position (hg19)	EA	NEA	EAF	BETA primary analysis	SE primary analysis	P primary analysis	BETA secondary analysis	SE secondary analysis	P secondary analysis	Spearman correlation coefficient of BETA primary and BETA secondary	Spearman correlation coefficient of P primary and P secondary	-log10 P primary / -log10 P secondary
LVEDV	TTN	2	rs2042995	179558366	T	C	0.778664	0.0866102	0.0129561	2.3e-11	0.0864521	0.013041	3.4e-11	0.962936	0.898037	1.01622
LVEDV	RGS10	10	rs7071853	121311606	T	C	0.766672	-0.0746666	0.0126793	3.9e-09	-0.0738154	0.0127625	7.3e-09	0.962936	0.898037	1.03346
LVEDV	SH2B3	12	rs7310615	111865049	C	G	0.480765	-0.0657841	0.0108558	1.4e-09	-0.0472775	0.0109176	1.5e-05	0.962936	0.898037	1.83541
LVESV	TTN	2	rs2042995	179558366	T	C	0.778694	0.117989	0.0129544	8.4e-20	0.116382	0.0130277	4.1e-19	0.983003	0.950494	1.03744
LVESV	MTSS1	8	rs200712209	125858538	GA	G	0.687186	0.0789206	0.011725	1.7e-11	0.0741522	0.011784	3.1e-10	0.983003	0.950494	1.13261
LVESV	BAG3	10	rs72840788	121415685	G	A	0.778412	0.109428	0.0130701	5.6e-17	0.113784	0.0131473	4.9e-18	0.983003	0.950494	0.938879
LVEF	CLCNKA	1	rs945425	16348412	T	C	0.325645	0.0746303	0.0114994	8.6e-11	-0.0902501	0.0131185	6e-12	0.98847	0.965769	0.896956
LVEF	TTN	2	rs2042995	179558366	T	C	0.778704	-0.0913542	0.0130442	2.5e-12	-0.104071	0.0132247	3.6e-15	0.98847	0.965769	0.803261
LVEF	MTSS1	8	rs34866937	125859850	G	A	0.686199	-0.0764623	0.0117181	6.8e-11	0.0726995	0.0115626	3.2e-10	0.98847	0.965769	1.07084
LVEF	BAG3	10	rs72840788	121415685	G	A	0.778421	-0.103508	0.0131446	3.4e-15	-0.0781207	0.0117796	3.3e-11	0.98847	0.965769	1.38039
LVM	TTN	2	rs2255167	179558282	T	A	0.811575	0.102757	0.0137648	8.3e-14	0.102608	0.013846	1.3e-13	0.979056	0.939958	1.01512
LVMVR	CDKN1A	6	rs146170154	36646768	C	CTA	0.802105	-0.0915195	0.0137243	2.6e-11	-0.0947604	0.0137882	6.3e-12	0.980451	0.943469	0.945036
LVMVR	ZNF592	15	rs149369954	85348961	TTTTG	T	0.744877	0.0846694	0.0126175	1.9e-11	0.0849742	0.0126891	2.1e-11	0.980451	0.943469	1.00407
LVMVR	DERL3	22	rs6003909	24181652	A	G	0.172086	0.11076	0.0143033	9.7e-15	0.107694	0.0143752	6.8e-14	0.980451	0.943469	1.06423
Secondary analyses were additionally controlled for diastolic blood pressure adjusted for anti-hypertensive medication use, body mass index (instead of weight in the primary model), smoking status, regular alcohol use, dyslipidaemia and diabetes. LVEDV, left ventricular end-diastolic volume; LVESV, left ventricular end-systolic volume; LVEF, left ventricular ejection fraction; LVM, left ventricul…

## Sheet: ST4
Supplementary Table 4. Comparison between primary analysis and analysis with untransformed LV phenotypes
UKBB CMR trait	Locus Name	CHR	Lead variant	Position (hg19)	EA	NEA	EAF	BETA primary analysis	SE primary analysis	P primary analysis	BETA secondary analysis	SE secondary analysis	P secondary analysis	Spearman correlation coefficient of BETA primary and BETA secondary	Spearman correlation coefficient of P primary and P secondary	-log10 P primary / -log10 P secondary
LVEDV	TTN	2	rs2042995	179558366	T	C	0.778664	0.0866102	0.0129561	2.3e-11	1.95646	0.295035	3.3e-11	0.990591	0.97218	1.01496
LVEDV	BAG3	10	rs7071853	121311606	T	C	0.766672	-0.0746666	0.0126793	3.9e-09	-1.67177	0.288701	7e-09	0.990591	0.97218	1.03115
LVEDV	SH2B3	12	rs7310615	111865049	C	G	0.480765	-0.0657841	0.0108558	1.4e-09	-1.40918	0.247175	1.2e-08	0.990591	0.97218	1.1178
LVESV	TTN	2	rs2042995	179558366	T	C	0.778694	0.117989	0.0129544	8.4e-20	1.4306	0.160701	5.5e-19	0.990782	0.972681	1.04469
LVESV	MTSS1	8	rs200712209	125858538	GA	G	0.687186	0.0789206	0.011725	1.7e-11	0.953025	0.145388	5.6e-11	0.990782	0.972681	1.0505
LVESV	BAG3	10	rs72840788	121415685	G	A	0.778412	0.109428	0.0130701	5.6e-17	1.35227	0.162121	7.4e-17	0.990782	0.972681	1.0075
LVEF	CLCNKA	1	rs945425	16348412	T	C	0.325645	0.0746303	0.0114994	8.6e-11	0.368366	0.056556	7.4e-11	0.995345	0.985617	0.993558
LVEF	TTN	2	rs2042995	179558366	T	C	0.778704	-0.0913542	0.0130442	2.5e-12	-0.446298	0.0641717	3.5e-12	0.995345	0.985617	1.01276
LVEF	MTSS1	8	rs34866937	125859850	G	A	0.686199	-0.0764623	0.0117181	6.8e-11	-0.379119	0.0576316	4.8e-11	0.995345	0.985617	0.985341
LVEF	BAG3	10	rs72840788	121415685	G	A	0.778421	-0.103508	0.0131446	3.4e-15	-0.507075	0.0646669	4.5e-15	0.995345	0.985617	1.00849
LVM	TTN	2	rs2255167	179558282	T	A	0.811575	0.102757	0.0137648	8.3e-14	1.24552	0.1682	1.3e-13	0.979481	0.941167	1.01512
LVMVR	CDKN1A	6	rs146170154	36646768	C	CTA	0.802105	-0.0915195	0.0137243	2.6e-11	-0.00688389	0.00105235	6.1e-11	0.987297	0.96272	1.03626
LVMVR	ZNF592	15	rs149369954	85348961	TTTTG	T	0.744877	0.0846694	0.0126175	1.9e-11	0.00647187	0.000967872	2.3e-11	0.987297	0.96272	1.0078
LVMVR	DERL3	22	rs6003909	24181652	A	G	0.172086	0.11076	0.0143033	9.7e-15	0.00820143	0.00109665	7.5e-14	0.987297	0.96272	1.06768
LVEDV, left ventricular end-diastolic volume; LVESV, left ventricular end-systolic volume; LVEF, left ventricular ejection fraction; LVM, left ventricular mass; LVMVR, left ventricular mass to end-diastolic volume ratio; CHR, chromosome; EA, effect allele; NEA, non-effect allele; EAF, effect allele frequency; SE, standard error

## Sheet: ST5
Supplementary Table 5. Interaction analysis of lead variants and systolic blood pressure
UKBB CMR trait	Locus name	Lead variant	CHR	Position (hg19)	EA	EAF	NEA	BETA SNP	SE SNP	P SNP	BETA Sex	SE SBP	P SBP	BETA SNPxSBP	SE SNPxSBP	P SNPxSBP	Bonferroni significant
LVEDV	TTN	rs2042995	2	179558366	T	C	0.77866	1.93769	0.340185	1.24707e-08	1.32398	0.498196	0.00787849	0.314735	0.293718	0.283935	No
LVEDV	BAG3	rs7071853	10	121311606	T	C	0.76694	-1.65018	0.296539	2.66445e-08	1.81818	0.480869	0.000156714	-0.0113551	0.286714	0.968409	No
LVEDV	SH2B3	rs7310615	12	111865049	C	G	0.48086	-1.3342	0.271065	8.6433e-07	1.78473	0.304335	4.59203e-09	0.033618	0.246473	0.89151	No
LVESV	TTN	rs2042995	2	179558366	T	C	0.77869	1.43006	0.184396	9.30747e-15	-0.27419	0.271129	0.311891	0.140904	0.15982	0.377984	No
LVESV	MTSS1	8:125858538_GA_G	8	125858538	GA	G	0.68926	0.934528	0.150013	4.78488e-10	-0.116611	0.229685	0.611672	0.0377912	0.146506	0.796449	No
LVESV	BAG3	rs72840788	10	121415685	G	A	0.78321	1.36055	0.167915	5.7431e-16	-0.22606	0.28123	0.421508	0.0995971	0.165361	0.546981	No
LVEF	CLCNKA	rs945425	1	16348412	T	C	0.32473	0.376513	0.0583466	1.12616e-10	0.626966	0.055826	3.65457e-29	-0.0633849	0.0561383	0.258878	No
LVEF	TTN	rs2042995	2	179558366	T	C	0.7787	-0.447526	0.0696931	1.38638e-10	0.543601	0.108113	5.00436e-07	0.0264173	0.0637457	0.678573	No
LVEF	MTSS1	rs34866937	8	125859850	G	A	0.68656	-0.376476	0.0584581	1.22621e-10	0.655068	0.0903201	4.26126e-13	-0.0486565	0.0576893	0.399004	No
LVEF	BAG3	rs72840788	10	121415685	G	A	0.78322	-0.509346	0.066392	1.78797e-14	0.721806	0.112227	1.29595e-10	-0.0836355	0.0660199	0.205236	No
LVM	TTN	rs2255167	2	179558282	T	A	0.81178	1.22388	0.189375	1.05642e-10	3.96535	0.292118	9.39272e-42	0.0260342	0.167664	0.876605	No
LVMVR	CDKN1A	rs146170154	6	36646768	C	CTA	0.80542	-0.0067445	0.00108665	5.53785e-10	0.0185373	0.00185054	1.48985e-23	0.000809657	0.00106948	0.449026	No
LVMVR	ZNF592	15:85348961_TTTTG_T	15	85348961	TTTTG	T	0.75533	0.00651713	0.00105984	7.96532e-10	0.0159116	0.00163176	2.09006e-22	0.00262326	0.000988701	0.00797976	No
LVMVR	DERL3	rs6003909	22	24181652	A	G	0.17209	0.00821866	0.00112339	2.67056e-13	0.0200964	0.000766872	2.1014e-148	-0.000660226	0.0010887	0.544233	No
Systolic blood pressure was centered and scaled to standard deviation. LVEDV, left ventricular end-diastolic volume; LVESV, left ventricular end-systolic volume; LVEF, left ventricular ejection fraction; LVM, left ventricular mass; LVMVR, left ventricular mass to end-diastolic volume ratio; CHR, chromosome; EA, effect allele; NEA, non-effect allele; EAF, effect allelic frequency; SE, standard err…

## Sheet: ST6
Supplementary Table 6. Interaction analysis of lead variants and sex
UKBB CMR trait	Locus name	Lead variant	CHR	Position (hg19)	EA	EAF	NEA	BETA SNP	SE SNP	P SNP	BETA Sex	SE Sex	P Sex	BETA SNPxSex	SE SNPxSex	P SNPxSex	Bonferroni significant
LVEDV	TTN	rs2042995	2	179558366	T	C	0.77866	-1.91093	0.930502	0.040024	12.2872	1.06462	1.06354e-30	2.63155	0.592222	8.90633e-06	Yes
LVEDV	BAG3	rs7071853	10	121311606	T	C	0.76694	0.281004	0.89041	0.752318	18.4566	1.04184	1.35626e-69	-1.33567	0.580705	0.0214556	No
LVEDV	SH2B3	rs7310615	12	111865049	C	G	0.48086	-1.70087	0.773477	0.0278923	16.0853	0.718334	1.80892e-109	0.251764	0.497212	0.612617	No
LVESV	TTN	rs2042995	2	179558366	T	C	0.77869	-0.660043	0.506195	0.192276	7.60167	0.579408	3.94235e-39	1.42912	0.322337	9.32554e-06	Yes
LVESV	MTSS1	8:125858538_GA_G	8	125858538	GA	G	0.68926	0.351805	0.455027	0.439444	9.26904	0.49747	1.02908e-76	0.398995	0.294044	0.174824	No
LVESV	BAG3	rs72840788	10	121415685	G	A	0.78321	0.667924	0.508902	0.189376	9.11047	0.592171	4.73222e-53	0.472366	0.329088	0.151198	No
LVEF	CLCNKA	rs945425	1	16348412	T	C	0.32473	0.501904	0.176696	0.00450967	-2.11014	0.137132	4.53705e-53	-0.0861506	0.113693	0.448612	No
LVEF	TTN	rs2042995	2	179558366	T	C	0.7787	-0.310752	0.200758	0.121666	-2.02249	0.231132	2.32381e-18	-0.0935137	0.128711	0.467519	No
LVEF	MTSS1	rs34866937	8	125859850	G	A	0.68656	-0.264579	0.178587	0.138487	-2.06184	0.196003	8.44575e-26	-0.0769366	0.1157	0.50608	No
LVEF	BAG3	rs72840788	10	121415685	G	A	0.78322	-0.675944	0.202985	0.000870269	-2.36095	0.236217	1.86505e-23	0.115835	0.131375	0.377946	No
LVM	TTN	rs2255167	2	179558282	T	A	0.81178	-0.856553	0.530745	0.106574	15.2245	0.617786	9.01706e-132	1.41698	0.337652	2.72362e-05	Yes
LVMVR	CDKN1A	rs146170154	6	36646768	C	CTA	0.80542	-0.00340792	0.00328748	0.29992	0.0576544	0.00390006	3.83035e-49	-0.00229783	0.00213241	0.28124	No
LVMVR	ZNF592	15:85348961_TTTTG_T	15	85348961	TTTTG	T	0.75533	-0.00125506	0.00308106	0.683758	0.0455485	0.00349801	1.42082e-38	0.00532023	0.00198967	0.00750404	No
LVMVR	DERL3	rs6003909	22	24181652	A	G	0.17209	0.00379375	0.00338893	0.262963	0.0528294	0.00195789	4.98111e-157	0.00303342	0.00219679	0.167346	No
The reference sex was female. The bonferroni significant interaction effects are highlighted in green. LVEDV, left ventricular end-diastolic volume; LVESV, left ventricular end-systolic volume; LVEF, left ventricular ejection fraction; LVM, left ventricular mass; LVMVR, left ventricular mass to end-diastolic volume ratio; CHR, chromosome; EA, effect allele; NEA, non-effect allele; EAF, effect all…

## Sheet: ST7
Supplementary Table 7. Cohort characteristics of Multi-ethnic Study of Atherosclerosis (MESA)
	European	Chinese	African-American	Hispanic
N	1742	586	1083	972
Age, years	62.18 (10.11)	61.88 (10.32)	61.77 (9.31)	60.58 (10.06)
Height, cm	168.96 (9.78)	161.92 (8.63)	168.72 (9.56)	162.36 (9.13)
Weight, kg	78.13 (16.04)	62.72 (11.14)	83.46 (16.19)	76.00 (13.35)
SBP, mmHg	127.28 (23.16)	127.93 (24.49)	137.92 (24.99)	130.72 (25.15)
LVEDV, ml	128.24 (32.35)	111.69 (23.33)	130.81 (32.97)	127.51 (30.32)
LVESV, ml	40.85 (16.51)	31.69 (11.42)	42.64 (18.63)	40.65 (17.34)
LVSV, ml	87.39(20.87)	80.01 (15.59)	88.17(20.53)	86.86 (7.35)
LVEF, %	68.70 (7.21)	72.07 (6.13)	68.11 (7.85)	68.79 (7.35)
LVM, g	143.54 (38.34)	123.99 (30.45)	159.19 (41.94)	146.03 (37.79)
LVMVR, g/ml	1.14 (0.24)	1.12 (0.19)	1.24 (0.27)	1.16 (0.24)
Numbers are mean (standard deviation) or total number (%). SBP, systolic blood pressure; LVEDV, left ventricular end-diastolic volume; LVESV, left ventricular end-systolic volume; LVSV, left ventricular stroke volume; LVEF, left ventricular ejection fraction; LVM, left ventricular mass; LVMVR, left ventricular mass to end-diastolic volume ratio

## Sheet: ST8
Supplementary Table 8. Lookup of the genome-wide significant UK Biobank variants in Multi-ethnic Study of Atherosclerosis (MESA)
MESA Ancestry	CMR trait	Locus name	Lead variant	CHR	Position (hg19)	EA	NEA	EAF UKBB	EAF MESA	N UKBB	N MESA	BETA UKBB	SE UKBB	P UKBB	BETA MESA	SE MESA	P MESA
European	LVEDV	TTN	rs2042995	2	179558366	T	C	0.778664	0.75995	16920	1742	0.0866102	0.0129561	2.3e-11	-0.0307	0.02892	0.2885
European	LVEDV	BAG3	rs7071853	10	121311606	T	C	0.766672	0.76864	16920	1742	-0.0746666	0.0126793	3.9e-09	0.00654	0.03014	0.8283
European	LVEDV	SH2B3	rs7310615	12	111865049	C	G	0.480765	0.50263	16920	1742	-0.0657841	0.0108558	1.4e-09	-0.05205	0.02853	0.06812
European	LVESV	TTN	rs2042995	2	179558366	T	C	0.778694	0.75995	16920	1742	0.117989	0.0129544	8.4e-20	0.02722	0.03063	0.3741
European	LVEF	MTSS1	rs34866937	8	125859850	G	A	0.686199	0.70009	16923	1742	-0.0764623	0.0117181	6.8e-11	-0.14937	0.0334	7.74e-06
European	LVESV	MTSS1	rs200712209	8	125858538	GA	G	0.687186	0.69826	16920	1742	0.0789206	0.011725	1.7e-11	0.10218	0.02849	0.0003348
European	LVEF	CLCNKA	rs945425	1	16348412	T	C	0.325645	0.33263	16923	1742	0.0746303	0.0114994	8.6e-11	0.05068	0.03314	0.1262
European	LVEF	BAG3	rs72840788	10	121415685	G	A	0.778421	0.79017	16923	1742	-0.103508	0.0131446	3.4e-15	-0.09926	0.03884	0.0106
European	LVESV	BAG3	rs72840788	10	121415685	G	A	0.778412	0.79017	16920	1742	0.109428	0.0130701	5.6e-17	0.07702	0.03426	0.02456
European	LVMVR	ZNF592	rs149369954	15	85348961	TTTTG	T	0.744877	0.71812	16884	1742	0.0846694	0.0126175	1.9e-11	0.07316	0.03369	0.02988
European	LVM	TTN	rs2255167	2	179558282	T	A	0.811575	0.79753	16920	1742	0.102757	0.0137648	8.3e-14	0.03699	0.02465	0.1335
European	LVMVR	CDKN1A	rs146170154	6	36646768	C	CTA	0.802105	0.78536	16884	1742	-0.0915195	0.0137243	2.6e-11	-0.0453	0.03805	0.2338
European	LVEF	TTN	rs2042995	2	179558366	T	C	0.778704	0.75995	16923	1742	-0.0913542	0.0130442	2.5e-12	-0.07286	0.03657	0.04633
European	LVMVR	DERL3	rs6003909	22	24181652	A	G	0.172086	0.173	16884	1742	0.11076	0.0143033	9.7e-15	-0.0019	0.04362	0.9653
African American	LVEDV	TTN	rs2042995	2	179558366	T	C	0.778664	0.46352	16920	1083	0.0866102	0.0129561	2.3e-11	0.00393	0.03523	0.9111
African American	LVEDV	BAG3	rs7071853	10	121311606	T	C	0.766672	0.79129	16920	1083	-0.0746666	0.0126793	3.9e-09	-0.07114	0.04304	0.09835
African American	LVEDV	SH2B3	rs7310615	12	111865049	C	G	0.480765	0.09467	16920	1083	-0.0657841	0.0108558	1.4e-09	-0.07931	0.06738	0.2392
African American	LVESV	TTN	rs2042995	2	179558366	T	C	0.778694	0.46352	16920	1083	0.117989	0.0129544	8.4e-20	0.06258	0.03737	0.09402
African American	LVESV	MTSS1	rs200712209	8	125858538	GA	G	0.687186	0.77141	16920	1083	0.0789206	0.011725	1.7e-11	0.01879	0.04529	0.6782
African American	LVESV	BAG3	rs72840788	10	121415685	G	A	0.778412	0.95363	16920	1083	0.109428	0.0130701	5.6e-17	0.06874	0.0766	0.3695
African American	LVEF	CLCNKA	rs945425	1	16348412	T	C	0.325645	0.26811	16923	1083	0.0746303	0.0114994	8.6e-11	0.03074	0.05085	0.5454
African American	LVEF	TTN	rs2042995	2	179558366	T	C	0.778704	0.46352	16923	1083	-0.0913542	0.0130442	2.5e-12	-0.09453	0.04444	0.03342
African American	LVEF	MTSS1	rs34866937	8	125859850	G	A	0.686199	0.77494	16923	1083	-0.0764623	0.0117181	6.8e-11	-0.08009	0.05102	0.1165
African American	LVEF	BAG3	rs72840788	10	121415685	G	A	0.778421	0.95363	16923	1083	-0.103508	0.0131446	3.4e-15	-0.11376	0.0961	0.2365
African American	LVM	TTN	rs2255167	2	179558282	T	A	0.811575	0.72754	16920	1083	0.102757	0.0137648	8.3e-14	0.01519	0.03128	0.6271
African American	LVMVR	CDKN1A	rs146170154	6	36646768	C	CTA	0.802105	0.80197	16884	1083	-0.0915195	0.0137243	2.6e-11	-0.02297	0.05396	0.6703
African American	LVMVR	ZNF592	rs149369954	15	85348961	TTTTG	T	0.744877	0.94731	16884	1083	0.0846694	0.0126175	1.9e-11	0.06745	0.09044	0.4558
African American	LVMVR	DERL3	rs6003909	22	24181652	A	G	0.172086	0.16556	16884	1083	0.11076	0.0143033	9.7e-15	0.0397	0.05491	0.4697
Chinese	LVEDV	TTN	rs2042995	2	179558366	T	C	0.778664	0.41914	16920	586	0.0866102	0.0129561	2.3e-11	0.0753	0.0363	0.03803
Chinese	LVEDV	BAG3	rs7071853	10	121311606	T	C	0.766672	0.46453	16920	586	-0.0746666	0.0126793	3.9e-09	0.01123	0.03755	0.7649
Chinese	LVEDV	SH2B3	rs7310615	12	111865049	C	G	0.480765	0.00322	16920	586	-0.0657841	0.0108558	1.4e-09	0.20838	0.81419	0.798
Chinese	LVESV	TTN	rs2042995	2	179558366	T	C	0.778694	0.41914	16920	586	0.117989	0.0129544	8.4e-20	0.09936	0.0414	0.01639
Chinese	LVESV	MTSS1	rs200712209	8	125858538	GA	G	0.687186	0.55527	16920	586	0.0789206	0.011725	1.7e-11	0.04037	0.04367	0.3553
Chinese	LVESV	BAG3	rs72840788	10	121415685	G	A	0.778412	0.99571	16920	586	0.109428	0.0130701	5.6e-17	0.28707	0.38946	0.4611
Chinese	LVEF	CLCNKA	rs945425	1	16348412	T	C	0.325645	0.04154	16923	586	0.0746303	0.0114994	8.6e-11	-0.19406	0.11574	0.09361
Chinese	LVEF	TTN	rs2042995	2	179558366	T	C	0.778704	0.41914	16923	586	-0.0913542	0.0130442	2.5e-12	-0.08164	0.052	0.1164
Chinese	LVEF	MTSS1	rs34866937	8	125859850	G	A	0.686199	0.56233	16923	586	-0.0764623	0.0117181	6.8e-11	-0.04389	0.05085	0.3882
Chinese	LVEF	BAG3	rs72840788	10	121415685	G	A	0.778421	0.99571	16923	586	-0.103508	0.0131446	3.4e-15	-0.43868	0.30999	0.157
Chinese	LVM	TTN	rs2255167	2	179558282	T	A	0.811575	0.44474	16920	586	0.102757	0.0137648	8.3e-14	0.03839	0.03161	0.2246
Chinese	LVMVR	CDKN1A	rs146170154	6	36646768	C	CTA	0.802105	0.87076	16884	586	-0.0915195	0.0137243	2.6e-11	0.04947	0.0769	0.52
Chinese	LVMVR	ZNF592	rs149369954	15	85348961	TTTTG	T	0.744877	0.87791	16884	586	0.0846694	0.0126175	1.9e-11	0.03028	0.07204	0.6743
Chinese	LVMVR	DERL3	rs6003909	22	24181652	A	G	0.172086	0.38396	16884	586	0.11076	0.0143033	9.7e-15	0.02128	0.04975	0.6688
Hispanic	LVEDV	TTN	rs2042995	2	179558366	T	C	0.778664	0.61579	16920	972	0.0866102	0.0129561	2.3e-11	0.01384	0.03505	0.693
Hispanic	LVEDV	BAG3	rs7071853	10	121311606	T	C	0.766672	0.75515	16920	972	-0.0746666	0.0126793	3.9e-09	-0.04078	0.03827	0.2866
Hispanic	LVEDV	SH2B3	rs7310615	12	111865049	C	G	0.480765	0.26647	16920	972	-0.0657841	0.0108558	1.4e-09	-0.09125	0.04223	0.0307
Hispanic	LVESV	TTN	rs2042995	2	179558366	T	C	0.778694	0.61579	16920	972	0.117989	0.0129544	8.4e-20	0.01976	0.03689	0.5922
Hispanic	LVESV	MTSS1	rs200712209	8	125858538	GA	G	0.687186	0.71354	16920	972	0.0789206	0.011725	1.7e-11	0.04777	0.03852	0.2149
Hispanic	LVESV	BAG3	rs72840788	10	121415685	G	A	0.778412	0.90033	16920	972	0.109428	0.0130701	5.6e-17	0.12879	0.05261	0.01436
Hispanic	LVEF	CLCNKA	rs945425	1	16348412	T	C	0.325645	0.35002	16923	972	0.0746303	0.0114994	8.6e-11	0.07276	0.04478	0.1042
Hispanic	LVEF	TTN	rs2042995	2	179558366	T	C	0.778704	0.61579	16923	972	-0.0913542	0.0130442	2.5e-12	-0.01487	0.04122	0.7182
Hispanic	LVEF	MTSS1	rs34866937	8	125859850	G	A	0.686199	0.71342	16923	972	-0.0764623	0.0117181	6.8e-11	-0.06935	0.0462	0.1334
Hispanic	LVEF	BAG3	rs72840788	10	121415685	G	A	0.778421	0.90033	16923	972	-0.103508	0.0131446	3.4e-15	-0.20309	0.06365	0.001419
Hispanic	LVM	TTN	rs2255167	2	179558282	T	A	0.811575	0.78443	16920	972	0.102757	0.0137648	8.3e-14	0.0985	0.03493	0.004806
Hispanic	LVMVR	CDKN1A	rs146170154	6	36646768	C	CTA	0.802105	0.81485	16884	972	-0.0915195	0.0137243	2.6e-11	-0.00212	0.05199	0.9675
Hispanic	LVMVR	ZNF592	rs149369954	15	85348961	TTTTG	T	0.744877	0.84747	16884	972	0.0846694	0.0126175	1.9e-11	0.04882	0.05701	0.3918
Hispanic	LVMVR	DERL3	rs6003909	22	24181652	A	G	0.172086	0.20403	16884	972	0.11076	0.0143033	9.7e-15	0.07488	0.05029	0.1365
Bonferoni-signfiicant variants (P < 0.0036 [0.05/14 for multiple testing of 14 variant-trait pairs]) are highlighted in green and nominally-significant variants (P < 0.05 with concordant direction of effect) are highlighted in yellow. UKBB, UK Biobank; LVEDV, left ventricular end-diastolic volume; LVESV, left ventricular end-systolic volume; LVEF, left ventricular ejection fraction; LVM, left ven…

## Sheet: ST9
Supplementary Table 9. Lookup of previously reported variants for ECHO traits in the UK Biobank
ECHO trait	UKBB CMR trait	Study	PMID	Ancestry	SNP	CHR	EA	NEA	EAF ECHO	EAF UKBB	BETA ECHO	SE ECHO	P ECHO	BETA UKBB	SE UKBB	P UKBB	Location	Nearest gene	Gene distance	Note
LVEDD	LVEDV	Wild	28394258	European	rs11153730	6	T	C	0.51	0.504965	-0.0268	0.003	6.4e-16	-0.043192	0.0107722	6.1e-05	intergenic	SLC35F1;CEP85L	dist=28683;dist=114413
LVEDD	LVEDV	Wild	28394258	European	rs12541595	8	G	T	0.7	0.688738	0.023	0.003	1.65e-13	0.0433493	0.0116929	0.00021	intergenic	MTSS1;DQ589437	dist=116629;dist=71002	In MTSS1 locus for LVESV trait in UK Biobank
LVEDD	LVEDV	Wild	28394258	European	rs10774625*	12	A	G	0.5	0.494799	-0.016	0.003	1.28e-08	-0.0601154	0.0107762	2.4e-08	intronic	ATXN2	.
LVEDD	LVEDV	Kanai	29403010	Japanese	rs34866937	8	G	A	0.4861	0.686173	0.06155	0.01	1.77e-09	0.0432025	0.0116569	0.00021	intergenic	MTSS1;DQ589437	dist=119120;dist=68511	In LD with rs12541595 (r2 0.87 in JPT ancestry); In MTSS1 locus for LVESV trait in UK Biobank
LVEDD	LVEDV	Kanai	29403010	Japanese	rs3812625	10	A	G	0.6613	0.756635	0.05998	0.011	1.42e-08	0.0130745	0.0126036	0.3	intronic	VCL	.
LVEDD	LVEDV	Kanai	29403010	Japanese	rs11874741	18	G	A	0.4015	0.61053	-0.0576	0.011	4.94e-08	-0.00562413	0.011164	0.61	intergenic	GAREM;WBP11P1	dist=27412;dist=13767
LVESD	LVESV	Kanai	29403010	Japanese	rs6546120	2	G	T	0.9802	0.822872	0.1967	0.036	4.79e-08	-0.00328062	0.0140607	0.82	intronic	SLC1A4	.
LVESD	LVESV	Kanai	29403010	Japanese	rs34866937†	8	G	A	0.4861	0.686202	0.07565	0.01	1.6e-13	0.0782271	0.0116521	1.9e-11	intergenic	MTSS1;DQ589437	dist=119120;dist=68511
LVESD	LVESV	Kanai	29403010	Japanese	rs11874741	18	G	A	0.4015	0.610496	-0.05786	0.011	4.62e-08	-0.0112511	0.0111669	0.31	intergenic	GAREM;WBP11P1	dist=27412;dist=13767
LVESD	LVESV	Kanai	29403010	Japanese	rs5760061	22	G	A	0.3892	0.191365	-0.06682	0.01	8.63e-11	-0.0685429	0.0137012	5.7e-07	ncRNA_exonic	AK096976	.	In DERL3 locus for LVMVR trait in UK Biobank
LVEF	LVEF	Kanai	29403010	Japanese	rs6546120	2	G	T	0.9802	0.822904	-0.2007	0.036	3.35e-08	-0.0100735	0.0141585	0.48	intronic	SLC1A4	.
LVEF	LVEF	Kanai	29403010	Japanese	rs34866937†	8	G	A	0.4861	0.686199	-0.0826	0.01	8.97e-16	-0.0764623	0.0117181	6.8e-11	intergenic	MTSS1;DQ589437	dist=119120;dist=68511
LVEF	LVEF	Kanai	29403010	Japanese	rs5760061	22	G	A	0.3892	0.191361	0.06724	0.01	6.84e-11	0.0545047	0.0137757	7.6e-05	ncRNA_exonic	AK096976	.	In DERL3 locus for LVMVR trait in UK Biobank
Variants reaching the conventional genome-wide significance level (P < 5E-08) are highlighted in green and nominally-significant variants (P < 0.05 with concordant direction of effect) are highlighted in yellow. *SH2B3 locus; †MTSS1 locus; UKBB, UK Biobank; LVEDV, left ventricular end-diastolic diameter, LVEDD; left ventricular end-systolic diameter, LVESD; left ventricular end-diastolic volume; …

## Sheet: ST10
Supplementary Table 10. Lookup of previously reported variants for LVH identified by ECG in the UK Biobank LVM GWAS
ECG-LVH phenotype	Study	PMID	Ancestry	SNP	CHR	EA	NEA	EAF ECG	EAF UKBB	BETA ECG	SE ECG	P ECG	BETA UKBB	SE UKBB	P UKBB	Location	Nearest gene	Gene distance
12-leadsum	van der Harst	27659466	European	rs2849028	1	A	G	0.26	0.259411	154.42	25.63	1.69e-09	0.0163043	0.0123092	0.19	exonic	ZNF436	.
12-leadsum	van der Harst	27659466	European	rs2274317	1	T	C	0.32	0.348279	170.79	25.42	1.82e-11	-0.0107603	0.0113355	0.34	exonic	MEF2D	.
12-leadsum	van der Harst	27659466	European	rs12036340	1	A	G	0.76	0.750489	145.11	24.01	1.49e-09	0.00986462	0.0125128	0.43	intergenic	OLFML2B;NOS1AP	dist=22096;dist=23841
12-leadsum	van der Harst	27659466	European	rs4288653	1	T	A	0.77	0.733782	-195.52	31.16	3.5e-10	0.0144112	0.0122957	0.24	intronic	PLEKHA6	.
12-leadsum	van der Harst	27659466	European	rs3816849	2	C	T	0.46	0.458304	174.07	22.29	5.77e-15	0.0373181	0.0107496	0.00052	intronic	TTN	.
12-leadsum	van der Harst	27659466	European	rs13314892	3	A	G	0.77	0.767667	-157.82	27.45	8.93e-09	-0.0344068	0.0128187	0.0073	intronic	MITF	.
12-leadsum	van der Harst	27659466	European	rs10937226	3	G	A	0.65	0.650821	192.61	23.86	6.82e-16	0.015934	0.0113444	0.16	intronic	SENP2	.
12-leadsum	van der Harst	27659466	European	rs10105974	8	G	T	0.36	0.364644	-151.37	23.15	6.25e-11	0.0112807	0.0112946	0.32	intergenic	MTSS1;DQ589437	dist=113785;dist=73846
12-leadsum	van der Harst	27659466	European	rs12414364	10	G	C	0.79	0.784151	-178.28	27.7	1.22e-10	0.0277256	0.0131787	0.035	intronic	CTNNA3	.
12-leadsum	van der Harst	27659466	European	rs10509289	10	C	G	0.89	0.890852	229.76	35.46	9.16e-11	-0.0171502	0.0173561	0.32	intronic	CTNNA3	.
12-leadsum	van der Harst	27659466	European	rs7099599	10	C	T	0.85	0.869145	-226.1	31.35	5.51e-13	-0.0303547	0.0159619	0.057	ncRNA_exonic	BMS1P4	.
12-leadsum	van der Harst	27659466	European	rs2926743	12	A	G	0.27	0.27698	-275.14	26.01	3.74e-26	0.0111094	0.012088	0.36	exonic	NACA	.
12-leadsum	van der Harst	27659466	European	rs7132327	12	T	C	0.73	0.72974	217.11	25.4	1.27e-17	-0.0165935	0.0121965	0.17	intergenic	TBX3;Metazoa_SRP	dist=259102;dist=774452
12-leadsum	van der Harst	27659466	European	rs1408224	13	G	A	0.31	0.318786	134.77	21.49	3.6e-10	-0.00399274	0.0115199	0.73	intronic	LRCH1	.
12-leadsum	van der Harst	27659466	European	rs7183401	15	G	T	0.56	0.549184	-241.73	22.61	1.1e-26	-0.0322719	0.0108811	0.003	intronic	ALPK3	.
12-leadsum	van der Harst	27659466	European	rs8038015	15	T	C	0.62	0.62698	212.76	22.61	4.93e-21	0.0591632	0.0112136	1.3e-07	intronic	IGF1R	.
12-leadsum	van der Harst	27659466	European	rs6565060	16	A	G	0.92	0.916676	-345.81	48.07	6.3e-13	0.0129185	0.0196515	0.51	intronic	CDH13	.
12-leadsum	van der Harst	27659466	European	rs7211246	17	A	G	0.54	0.557627	-115.62	19.88	6.01e-09	0.00741437	0.0108814	0.5	intronic	NSRP1	.
12-leadsum	van der Harst	27659466	European	rs242562	17	G	A	0.62	0.61963	-191.41	24.92	1.57e-14	0.0262182	0.01124	0.02	intronic	MAPT	.
12-leadsum	van der Harst	27659466	European	rs617759	18	T	G	0.33	0.309397	150.45	24.26	5.63e-10	-0.0238857	0.011779	0.043	UTR3	MAPRE2	.
12-leadsum	van der Harst	27659466	European	rs7283707	21	G	A	0.87	0.870442	-183.11	33.15	3.31e-08	-0.00298543	0.0161736	0.85	intronic	USP25	.
cornell	van der Harst	27659466	European	rs10920184	1	T	C	0.38	0.383241	-18.75	3.21	5.01e-09	0.00484345	0.0110978	0.66	intronic	TNNT2	.
cornell	van der Harst	27659466	European	rs6710065	2	C	T	0.58	0.590873	18.66	3.17	4.12e-09	-0.0171116	0.0109304	0.12	intronic	DPYSL5	.
cornell	van der Harst	27659466	European	rs13185595	5	G	A	0.63	0.636022	38.4	3.77	2.1e-24	0.00113965	0.0111671	0.92	intergenic	HAND1;MIR3141	dist=14346;dist=103402
cornell	van der Harst	27659466	European	rs1733724	10	A	G	0.26	0.237589	32.94	4.3	1.75e-14	0.00429287	0.0126412	0.73	intergenic	BC015429;MBL2	dist=8945;dist=301163
cornell	van der Harst	27659466	European	rs2269434	11	T	C	0.68	0.656413	-22.8	3.7	7.38e-10	-0.0142938	0.0113583	0.21	intronic	MYBPC3	.
cornell	van der Harst	27659466	European	rs736825	12	C	G	0.64	0.637005	21.63	3.32	7.2e-11	0.0251376	0.0113053	0.026	intronic	HOXC4;HOXC6	.
cornell	van der Harst	27659466	European	rs3929778	20	C	T	0.2	0.206416	20.69	3.56	6.42e-09	0.00124447	0.0133866	0.93	intergenic	FERMT1;BMP2	dist=356099;dist=288455
cornell	van der Harst	27659466	European	rs2025096	20	G	A	0.79	0.809484	22.8	3.46	4.51e-11	0.0237425	0.0136641	0.082	intronic	GSS	.
QRSduration	van der Harst	27659466	European	rs17391905	1	T	G	0.96	0.97763	1.27	0.19	1.07e-11	0.0421991	0.0365362	0.25	intergenic	CDKN2C;C1orf185	dist=105831;dist=21766
QRSduration	van der Harst	27659466	European	rs2207790	1	G	A	0.53	0.524882	0.55	0.06	6.71e-19	-0.0202017	0.0107253	0.06	intronic	NFIA	.
QRSduration	van der Harst	27659466	European	rs12039739	1	C	T	0.71	0.703824	0.39	0.07	6.51e-09	-0.0252591	0.0118646	0.033	intergenic	CASQ2;NHLH2	dist=21685;dist=45888
QRSduration	van der Harst	27659466	European	rs3770770	2	C	T	0.8	0.804467	-0.49	0.07	4.95e-11	-0.0106126	0.013667	0.44	intronic	STRN	.
QRSduration	van der Harst	27659466	European	rs6801957	3	T	C	0.42	0.40724	0.77	0.06	6.9e-40	0.0122665	0.0109562	0.26	intronic	SCN10A	.
QRSduration	van der Harst	27659466	European	rs4687718	3	A	G	0.13	0.124616	-0.57	0.09	6.7e-10	-0.00401109	0.0162091	0.8	intronic	TKT	.
QRSduration	van der Harst	27659466	European	rs2242285	3	A	G	0.42	0.428546	0.34	0.06	5.65e-09	0.00600549	0.0109046	0.58	intronic	LRIG1	.
QRSduration	van der Harst	27659466	European	rs1344852	4	G	C	0.16	0.156803	-0.47	0.08	1.21e-09	-0.0249775	0.0148983	0.094	intergenic	NONE;SLIT2	dist=NONE;dist=71298
QRSduration	van der Harst	27659466	European	rs1321311	6	C	A	0.73	0.765189	-0.84	0.07	1.03e-37	-0.0417684	0.0127838	0.0011	intergenic	MIR3925;CDKN1A	dist=32611;dist=21337
QRSduration	van der Harst	27659466	European	rs11153730	6	T	C	0.5	0.505024	-0.63	0.06	7.44e-29	-0.0302489	0.0108029	0.0051	intergenic	SLC35F1;CEP85L	dist=28683;dist=114413
QRSduration	van der Harst	27659466	European	rs1419856	7	A	G	0.84	0.841224	-0.67	0.08	6.67e-18	-0.00296693	0.0148853	0.84	intergenic	TBX20;LOC401324	dist=13272;dist=46483
QRSduration	van der Harst	27659466	European	rs6968945	7	C	T	0.44	0.408591	0.34	0.06	5.14e-09	0.0278216	0.0110621	0.012	intergenic	IGFBP3;AK125311	dist=680029;dist=86577
QRSduration	van der Harst	27659466	European	rs11773845	7	C	A	0.41	0.411022	0.36	0.06	7.5e-10	0.0113079	0.0110432	0.31	intronic	CAV1	.
QRSduration	van der Harst	27659466	European	rs7918405	10	G	A	0.74	0.744295	-0.5	0.07	1.05e-14	-0.0227119	0.0123587	0.066	intronic	VTI1A	.
QRSduration	van der Harst	27659466	European	rs174577	11	C	A	0.66	0.64747	0.38	0.06	4.28e-11	0.00527689	0.0113707	0.64	intronic	FADS2	.
QRSduration	van der Harst	27659466	European	rs728926	13	C	T	0.62	0.631678	0.4	0.06	5.6e-11	0.0177021	0.0112279	0.11	intronic	KLF12	.
QRSduration	van der Harst	27659466	European	rs12880291	14	G	T	0.74	0.751563	0.49	0.06	4.41e-14	-0.0332763	0.0124712	0.0076	intergenic	SNORD56B;Metazoa_SRP	dist=19443;dist=30839
QRSduration	van der Harst	27659466	European	rs879568	18	G	C	0.67	0.663107	0.33	0.06	8.45e-09	0.00835495	0.0114563	0.47	intronic	FHOD3	.
QRSduration	van der Harst	27659466	European	rs10853525	18	C	T	0.58	0.590189	-0.46	0.06	1.41e-14	-0.00993413	0.0109893	0.37	intronic	SETBP1	.
QRSduration	van der Harst	27659466	European	rs13047360	21	A	G	0.82	0.821247	-0.47	0.07	4.02e-10	-0.00496446	0.0141823	0.73	intergenic	BC043580;LINC00113	dist=30682;dist=243118
sokolow	van der Harst	27659466	European	rs1015150	6	C	T	0.55	0.563153	26.28	4.33	1.28e-09	0.0417546	0.0108748	0.00012	intronic	TFEB	.
sokolow	van der Harst	27659466	European	rs4367519	8	C	T	0.96	0.958212	73.76	11.18	4.15e-11	-0.000123978	0.0271454	1	intergenic	KLHL38;ANXA13	dist=1239;dist=26605
sokolow	van der Harst	27659466	European	rs9912468	17	G	C	0.44	0.421809	32.05	4.6	3.11e-12	0.0183504	0.010922	0.093	intronic	PRKCA	.
QRSduration	Sotoodehnia	21076409	European	rs9851724	3	C	T	0.33	0.316992	-0.66	0.07	1.91e-20	0.0017041	0.0116112	0.88	intergenic	SCN5A;SCN10A	dist=28771;dist=18902
QRSduration	Sotoodehnia	21076409	European	rs11710077	3	A	T	0.79	0.794829	0.84	0.09	5.74e-22	0.0331889	0.0132749	0.012	intronic	SCN5A	.
QRSduration	Sotoodehnia	21076409	European	rs11708996	3	G	C	0.84	0.855024	-0.79	0.1	1.26e-16	-0.0420338	0.015345	0.0062	intronic	SCN5A	.
QRSduration	Sotoodehnia	21076409	European	rs2051211	3	A	G	0.74	0.751042	0.44	0.08	1.57e-08	0.0197985	0.0124141	0.11	intronic	EXOG	.
QRSduration	Sotoodehnia	21076409	European	rs13165478	5	G	A	0.64	0.636341	0.55	0.07	7.36e-14	0.000723254	0.0111908	0.95	intergenic	HAND1;MIR3141	dist=11216;dist=106532
QRSduration	Sotoodehnia	21076409	European	rs883079	12	C	T	0.29	0.267494	0.49	0.08	1.33e-10	0.0258965	0.0121416	0.033	UTR3	TBX5	.
QRSduration	Sotoodehnia	21076409	European	rs10850409	12	G	A	0.73	0.732063	0.49	0.08	3.06e-10	-0.0160085	0.0122159	0.19	intergenic	TBX3;Metazoa_SRP	dist=259771;dist=773783
QRSduration	Sotoodehnia	21076409	European	rs7562790	2	T	G	0.6	0.598227	-0.39	0.07	8.22e-09	-0.0296995	0.0109458	0.0067	intronic	CRIM1	.
QRSduration	Sotoodehnia	21076409	European	rs9912468	17	G	C	0.43	0.421809	0.39	0.07	1.06e-08	0.0183504	0.010922	0.093	intronic	PRKCA	.
QRSduration	Sotoodehnia	21076409	European	rs1733724	10	A	G	0.25	0.237589	0.49	0.09	3.05e-08	0.00429287	0.0126412	0.73	intergenic	BC015429;MBL2	dist=8945;dist=301163
QRSduration	Sotoodehnia	21076409	European	rs17608766	17	T	C	0.84	0.85266	-0.53	0.1	4.75e-10	-0.028492	0.0151262	0.06	UTR3	GOSR2	.
Nominally-significant variants (P < 0.05 with concordant direction of effect) are highlighted in yellow. LVM, left ventricular mass; ECG-LVH, left ventricular hypertrophy identified by electrocardiogram; CHR, chromosome; EA, effect allele; NEA, non-effect allele; EAF, effect allele frequency; SE, standard error

[truncated: 7 more sheets: ST11, ST12, ST13, ST14, ST15, ST16, ST17]
